# Supplementary material for: Identification of differentially expressed miRNAs associated with diamide detoxification pathways in Spodoptera frugiperda
Source: Sci Rep. 2024 Feb 21;14:4308. doi: 10.1038/s41598-024-54771-w (PMC10881993; doi:10.1038/s41598-024-54771-w)
Supplement: Supplementary file 2 — Supplementary Tables. [file 41598_2024_54771_MOESM2_ESM.xlsx]

## Sheet: Table S1
Table S1. List of novel miRNAs predicted using miRDeep2
Mature id	Precursor id	miRDeep2 score	estimated probability that the miRNA candidate is a true positive	rfam alert	total read count	mature read count	loop read count	star read count	significant randfold p-value	miRBase miRNA	consensus mature sequence	consensus star sequence	consensus precursor sequence	precursor coordinate
Spodoptera_mature_01	Spodoptera_hairpin_01	261321	89 +/- 5%	-	512584	512583	0	1	no	-	ugagaucauugugaaagcugau	ccuaguucaucgagaucgagaguccg	ugagaucauugugaaagcugauuuuguuccuaguucaucgagaucgagaguccg	NC_049726.1:7137269..7137323:-
Spodoptera_mature_02	Spodoptera_hairpin_02	4243.3	89 +/- 5%	-	8321	7062	0	1259	yes	-	cggcucaucguauggcaguuugc	cagcugccuagcgaagggc	cggcucaucguauggcaguuugcuguguaguauugccagcugccuagcgaagggc	NC_049729.1:2081222..2081277:-
Spodoptera_mature_03	Spodoptera_hairpin_03	3482.4	89 +/- 5%	-	6828	6823	0	5	yes	-	uaucacauugaaauuuuggcgag	cgccaaguuccaaugugaaagg	uaucacauugaaauuuuggcgaguguuugcaucccucgccaaguuccaaugugaaagg	NC_049714.1:2305784..2305842:+
Spodoptera_mature_04	Spodoptera_hairpin_04	1704.2	89 +/- 5%	-	3339	3003	0	336	yes	-	cgcgguccuggaauucguuagc	caucgaauuccagggccgu	caucgaauuccagggccguggagguuuccguggucgcgguccuggaauucguuagc	NC_049739.1:6343233..6343289:-
Spodoptera_mature_05	Spodoptera_hairpin_05	948.5	89 +/- 5%	-	1857	1625	0	232	yes	-	agaaaggaaaauccggacuguc	cggcucggauuuuuuuuucucu	agaaaggaaaauccggacugucguggguagcugacggcucggauuuuuuuuucucu	NC_049710.1:2064894..2064950:-
Spodoptera_mature_06	Spodoptera_hairpin_06	878.8	89 +/- 5%	-	1721	1713	1	7	yes	-	ccccuuguuacaaaccucaccu	ugugcguuguggcaaaggagau	ugugcguuguggcaaaggagaucugcucagucgaucauccccuuguuacaaaccucaccu	NC_049721.1:13691619..13691679:+
Spodoptera_mature_07	Spodoptera_hairpin_07	805.9	89 +/- 5%	-	1578	1467	0	111	yes	-	caaguaaaucucgugcggcuug	agccguucgagauuuacuuaag	caaguaaaucucgugcggcuuguguuuagauuaagccguucgagauuuacuuaag	NC_049723.1:4572079..4572134:-
Spodoptera_mature_08	Spodoptera_hairpin_08	805.9	89 +/- 5%	-	1578	1467	0	111	yes	-	caaguaaaucucgugcggcuug	agccguucgagauuuacuuaag	caaguaaaucucgugcggcuuguguuuuuauuaagccguucgagauuuacuuaag	NC_049723.1:488363..488418:-
Spodoptera_mature_09	Spodoptera_hairpin_09	567.7	89 +/- 5%	-	1110	597	0	513	yes	-	ccaucccucacaugauguaacu	ccgcguccugugaggggugagg	ccaucccucacaugauguaacuguggagaucagccgcguccugugaggggugagg	NC_049725.1:1811532..1811587:+
Spodoptera_mature_10	Spodoptera_hairpin_10	462.4	89 +/- 5%	-	906	893	0	13	yes	-	guugaauaccugacaaaauccu	ugauuuugucaaguauuucgcaa	guugaauaccugacaaaauccuguaauguaacaauaucaugauuuugucaaguauuucgcaa	NC_049729.1:812146..812208:-
Spodoptera_mature_11	Spodoptera_hairpin_11	316.4	89 +/- 5%	-	616	606	0	10	yes	-	gugagugcgucgccgggccccg	gggcccggcgacccgcuacaacu	gugagugcgucgccgggccccgcgccccgcgcggggcccggcgacccgcuacaacu	NC_049726.1:13396098..13396154:+
Spodoptera_mature_12	Spodoptera_hairpin_12	249.1	89 +/- 5%	-	486	463	0	23	yes	-	uacuggccugcuaagucccaag	agggucuuggcggucuggucgg	agggucuuggcggucuggucgguguaugauucucuuacuggccugcuaagucccaag	NC_049715.1:3424295..3424352:+
Spodoptera_mature_13	Spodoptera_hairpin_13	208.5	89 +/- 5%	-	406	372	0	34	yes	-	uucguugucgacgaaaccugca	cggguuucgggacgacggaacc	cggguuucgggacgacggaaccgugauuaaauugguucguugucgacgaaaccugca	NC_049714.1:9041493..9041550:-
Spodoptera_mature_14	Spodoptera_hairpin_14	166.7	89 +/- 5%	-	324	323	0	1	yes	-	acuaccccuuaugugaugacu	gucaucacaucuggggcaaguuugug	gucaucacaucuggggcaaguuugugaagcuggucacuaccccuuaugugaugacu	NC_049711.1:17546602..17546658:+
Spodoptera_mature_15	Spodoptera_hairpin_15	161.4	89 +/- 5%	-	315	211	1	103	yes	-	ccugcgaaacaauccggaguu	ccucggauuccuucgcaaucc	ccucggauuccuucgcaauccugcauucacaucggccugcgaaacaauccggaguu	NC_049733.1:7652391..7652447:-
Spodoptera_mature_16	Spodoptera_hairpin_16	157.6	89 +/- 5%	-	315	211	1	103	no	-	ccugcgaaacaauccggaguu	ccucggauuccuucgcaaucc	ccucggauuccuucgcaauccugcauucacaucggccugcgaaacaauccggaguu	NC_049733.1:3442816..3442872:+
Spodoptera_mature_17	Spodoptera_hairpin_17	128.9	89 +/- 5%	-	250	201	0	49	yes	-	auuuucgacuuucucaguaacg	uuacugagaguuucgaaaauug	uuacugagaguuucgaaaauugagagcgagcugccauuuucgacuuucucaguaacg	NC_049710.1:21981270..21981327:-
Spodoptera_mature_18	Spodoptera_hairpin_18	128.6	89 +/- 5%	-	250	249	0	1	yes	-	acccuguagauccgaacuuuau	acgugcggagcaacaggauuac	acccuguagauccgaacuuuaucuauuaaacuugaauaacgugcggagcaacaggauuac	NC_049710.1:21601980..21602040:-
Spodoptera_mature_19	Spodoptera_hairpin_19	125.1	89 +/- 5%	-	244	237	0	7	yes	-	cuugcaacaucuuguccagaac	ccuguacaggaugcugcauggg	ccuguacaggaugcugcauggggcuuaaagcacccuugcaacaucuuguccagaac	NC_049710.1:21904336..21904392:+
Spodoptera_mature_20	Spodoptera_hairpin_20	116.8	89 +/- 5%	-	227	226	0	1	yes	-	acccuguagauccgaacuuuaa	aaagugaggacuuacgagguu	acccuguagauccgaacuuuaacaguuaaacaugaauaaagugaggacuuacgagguu	NC_049710.1:21603027..21603085:-
Spodoptera_mature_21	Spodoptera_hairpin_21	116.8	89 +/- 5%	-	227	226	0	1	yes	-	acccuguagauccgaacuuuaa	aaagugaggacuuacgagguu	acccuguagauccgaacuuuaacaguuaaacaugaauaaagugaggacuuacgagguu	NC_049710.1:21600282..21600340:-
Spodoptera_mature_22	Spodoptera_hairpin_22	99.3	89 +/- 5%	-	195	183	0	12	yes	-	accaaugagaacgcagaaugua	gcauucagcgcacugauug	gcauucagcgcacugauugagugguuuauucgaguccaccaaugagaacgcagaaugua	NC_049735.1:979123..979182:+
Spodoptera_mature_23	Spodoptera_hairpin_23	90	89 +/- 5%	-	175	159	0	16	yes	-	auaccagaaaauggccaggaga	guccucgccuuuuccugguauu	guccucgccuuuuccugguauuuggccaauaccagaaaauggccaggaga	NC_049725.1:1812489..1812539:+
Spodoptera_mature_24	Spodoptera_hairpin_24	89.7	89 +/- 5%	-	182	86	14	82	no	-	guucgauucccgggucgggg	cggagucuggaaaugugccc	guucgauucccgggucgggggaaguauuacugagcuuuuuucgguuuuucgaaaauuccucggagucuggaaaugugccc	NC_049722.1:1386979..1387059:-
Spodoptera_mature_25	Spodoptera_hairpin_25	86.7	89 +/- 5%	-	168	166	0	2	yes	-	auauuaugcucauuacuuuggau	ccaaaguagugaacguaauuuauc	ccaaaguagugaacguaauuuaucgugagguaaaucaauagauauuaugcucauuacuuuggau	NC_049728.1:10997715..10997779:+
Spodoptera_mature_26	Spodoptera_hairpin_26	67.1	89 +/- 5%	-	130	127	0	3	yes	-	ugaacacaacccuuggacuagu	uaggucaaguguuguuguuucca	uaggucaaguguuguuguuuccagauagucuaaaucugaacacaacccuuggacuagu	NC_049710.1:6110463..6110521:+
Spodoptera_mature_27	Spodoptera_hairpin_27	67	89 +/- 5%	-	130	127	0	3	yes	-	ugaacacaacccuuggacuagu	uaggucaaguguuguuguuucca	uaggucaaguguuguuguuuccagauagucuaaaucugaacacaacccuuggacuagu	NC_049710.1:6111362..6111420:+
Spodoptera_mature_28	Spodoptera_hairpin_28	64.7	89 +/- 5%	-	124	112	0	12	yes	-	auuagaaucaguacgcuuuguc	caaaacgaccugauucuuuagu	auuagaaucaguacgcuuugucgucacuagcgugugaguucacaaaacgaccugauucuuuagu	NC_049723.1:6794863..6794927:-
Spodoptera_mature_29	Spodoptera_hairpin_29	64.7	89 +/- 5%	-	124	112	0	12	yes	-	auuagaaucaguacgcuuuguc	caaaacgaccugauucuuuagu	auuagaaucaguacgcuuugucgucacuagcgugugaguucacaaaacgaccugauucuuuagu	NC_049723.1:2798939..2799003:+
Spodoptera_mature_30	Spodoptera_hairpin_30	64.3	89 +/- 5%	-	124	122	0	2	yes	-	uauuuuuguauuacauggccca	agcuguguacuauaaaacaua	agcuguguacuauaaaacauacauacuucuguauuuuuguauuacauggccca	NC_049710.1:3748851..3748904:+
Spodoptera_mature_31	Spodoptera_hairpin_31	61.7	89 +/- 5%	-	119	118	0	1	yes	-	uaagcucuuuucuuucucgggu	ccgacaaagaacugggcguaaa	ccgacaaagaacugggcguaaaguaacauagaacagccuuuaagcucuuuucuuucucgggu	NC_049710.1:5560012..5560074:+
Spodoptera_mature_32	Spodoptera_hairpin_32	57.3	89 +/- 5%	-	109	100	0	9	yes	-	guggggcaaauugcgaaagcug	gcuuucgcaauuugccgcacccg	gcuuucgcaauuugccgcacccguaagugagccuggguggggcaaauugcgaaagcug	NC_049711.1:4363426..4363484:+
Spodoptera_mature_33	Spodoptera_hairpin_33	57.3	89 +/- 5%	-	109	100	0	9	yes	-	guggggcaaauugcgaaagcug	gcuuucgcaauuugccgcacccg	gcuuucgcaauuugccgcacccguaagugagccuggguggggcaaauugcgaaagcug	NW_023337186.1:17237..17295:-
Spodoptera_mature_34	Spodoptera_hairpin_34	52.8	89 +/- 5%	-	101	69	0	32	yes	-	cacguguaucaugugguugaaa	ucagccacaugauacacguacg	ucagccacaugauacacguacguuugaguucgcacguguaucaugugguugaaa	NC_049732.1:1180882..1180936:+
Spodoptera_mature_35	Spodoptera_hairpin_35	34.9	89 +/- 5%	-	66	57	0	9	yes	-	caaugcccuuggaaaucccaaa	ugggguuucaaagcggcaugugcc	ugggguuucaaagcggcaugugccaccugcuaugcaaugcccuuggaaaucccaaa	NC_049715.1:3425545..3425601:+
Spodoptera_mature_36	Spodoptera_hairpin_36	31.3	89 +/- 5%	-	97	88	0	9	no	-	ugacaauugacuuuugacauuggca	ucaaccaaucugucauaucaacacugu	ugacaauugacuuuugacauuggcauuaauagcucaaccaaucugucauaucaacacugu	NC_049733.1:13395695..13395755:-
Spodoptera_mature_37	Spodoptera_hairpin_37	21.1	89 +/- 5%	-	40	18	0	22	yes	-	cuugcgcuucucuaacuuuucg	ugaaguuaguuaagccuaaagac	ugaaguuaguuaagccuaaagacauucuuccagaguccuugcgcuucucuaacuuuucg	NC_049719.1:5759932..5759991:+
Spodoptera_mature_38	Spodoptera_hairpin_38	15.7	89 +/- 5%	-	28	27	0	1	yes	-	cacucuaaguaugaacgccaagc	uugguguucuaccuuacagugaa	cacucuaaguaugaacgccaagcauauugaaaagaguuugguguucuaccuuacagugaa	NC_049719.1:3818082..3818142:-
Spodoptera_mature_39	Spodoptera_hairpin_39	13.2	89 +/- 5%	-	23	21	0	2	yes	-	ucacaacggcucuucgugauu	ucacgagaaguaguugugucc	ucacaacggcucuucgugauucguuuauuaaucgucagucacgagaaguaguugugucc	NC_049710.1:5555525..5555584:+
Spodoptera_mature_40	Spodoptera_hairpin_40	12.5	89 +/- 5%	-	24	13	0	11	yes	-	aagccaagcaaaucaagaaug	uucaugauuggccucgcuuuua	aagccaagcaaaucaagaauguuguuucaauugcucauucaugauuggccucgcuuuua	NC_049722.1:15208977..15209036:-
Spodoptera_mature_41	Spodoptera_hairpin_41	11.4	89 +/- 5%	-	19	9	0	10	yes	-	aagacaaccuugugucucuagc	gggggcacacggucguucuucu	gggggcacacggucguucuucuguaccccccacgaccuuagaaagacaaccuugugucucuagc	NC_049729.1:5418384..5418448:+
Spodoptera_mature_42	Spodoptera_hairpin_42	11.4	89 +/- 5%	-	19	9	0	10	yes	-	aagacaaccuugugucucuagc	gggggcacacggucguucuucu	gggggcacacggucguucuucuguaccccccacgaccuuagaaagacaaccuugugucucuagc	NC_049729.1:3262761..3262825:+
Spodoptera_mature_43	Spodoptera_hairpin_43	11.1	89 +/- 5%	-	20	19	0	1	yes	-	uaaauucgugacaucgaauguuu	gcguucaauaucacggguuauagc	gcguucaauaucacggguuauagcaauaccgucauuucgcuaaauucgugacaucgaauguuu	NC_049710.1:3748180..3748243:+
Spodoptera_mature_44	Spodoptera_hairpin_44	7.5	88 +/- 5%	-	24	13	0	11	no	-	aagccaagcaaaucaagaaug	uucaugauuggccucgcuuuua	aagccaagcaaaucaagaauguuguuucaauugcucauucaugauuggccucgcuuuua	NC_049722.1:16159042..16159101:-
Spodoptera_mature_45	Spodoptera_hairpin_45	2.5	86 +/- 6%	-	42	42	0	0	yes	-	cucucucgccuccaugaccug	ggccaugcaggcgaaggaauaugug	ggccaugcaggcgaaggaauaugugcaucccacuguguacucucucgccuccaugaccug	NC_049729.1:13773759..13773819:-
Spodoptera_mature_46	Spodoptera_hairpin_46	2.4	86 +/- 6%	-	42	42	0	0	yes	-	cucucucgccuccaugaccug	ggccaugcaggcgaaggaauaugug	ggccaugcaggcgaaggaauaugugcaucccacuguguacucucucgccuccaugaccug	NC_049729.1:14277951..14278011:+
Spodoptera_mature_47	Spodoptera_hairpin_47	2.3	86 +/- 6%	-	181	181	0	0	yes	-	acccuguagaaccgagacuuuau	agagcuccuuucuacagguauc	acccuguagaaccgagacuuuauugguuacacgugcauauagagcuccuuucuacagguauc	NC_049710.1:21582061..21582123:+
Spodoptera_mature_48	Spodoptera_hairpin_48	2.2	86 +/- 6%	-	6797	6797	0	0	yes	-	uaucacauugaaauuuuggcgag	cgccaagauccaaugugaaagg	uaucacauugaaauuuuggcgagcguuugcaucccucgccaagauccaaugugaaagg	NC_049714.1:5745000..5745058:+
Spodoptera_mature_49	Spodoptera_hairpin_49	1.9	77 +/- 6%	-	117	112	0	5	yes	-	cugacaacagguacuccacugg	aggguaccuguagucaggca	aggguaccuguagucaggcaggcgguucuagccugacaacagguacuccacugg	NC_049710.1:7256435..7256489:+
Spodoptera_mature_50	Spodoptera_hairpin_50	1.9	77 +/- 6%	-	1568	1568	0	0	yes	-	cgcgagaugaaaucugucggu	agacggguuucaucccgcgcu	agacggguuucaucccgcgcucggagcgguagcgcgagaugaaaucugucggu	NC_049710.1:7862092..7862145:-
Spodoptera_mature_51	Spodoptera_hairpin_51	1.6	77 +/- 6%	-	25	25	0	0	yes	-	ugaacacagcccuuggauuagu	uaguucaaugguuguuguuuacaga	uaguucaaugguuguuguuuacagauauuuuaaaucugaacacagcccuuggauuagu	NC_049710.1:6109682..6109740:+
Spodoptera_mature_52	Spodoptera_hairpin_52	1.5	77 +/- 6%	-	668	438	53	177	yes	-	guucauaucaacgcauuguugga	agguuguugaugcauugagccacc	guucauaucaacgcauuguuggacuaucgcagcauuuggugcaaagaacugcgaguaggugcauacgacagguuguugaugcauugagccacc	NC_049713.1:15178013..15178106:-
Spodoptera_mature_53	Spodoptera_hairpin_53	1.5	77 +/- 6%	-	65	64	0	1	yes	-	ugagucguucuuaaaguaugcc	cuuuauuuacggcugucc	ugagucguucuuaaaguaugccaauucguacuuuauuuacggcugucc	NC_049710.1:5556509..5556557:+
Spodoptera_mature_54	Spodoptera_hairpin_54	1.5	77 +/- 6%	-	2967	2958	0	9	yes	-	cccuuuucguguuuuauuaac	uaauaaaauacgaagagguca	cccuuuucguguuuuauuaacaaauaauaaaauacgaagagguca	NC_049722.1:14530754..14530799:+
Spodoptera_mature_55	Spodoptera_hairpin_55	1.4	77 +/- 6%	-	13	13	0	0	yes	-	agggugauagcgguggcc	ccacauaucauccugc	agggugauagcgguggcccucuucagaacagguaccacauaucauccugc	NC_049735.1:10902905..10902955:-
Spodoptera_mature_56	Spodoptera_hairpin_56	1.3	77 +/- 6%	-	6090	6090	0	0	yes	-	cucaguauuacuuuggaccca	aguccaaaguaauacagcgua	aguccaaaguaauacagcguacgccacagcugccuacucaguauuacuuuggaccca	NC_049710.1:21902404..21902461:+
Spodoptera_mature_57	Spodoptera_hairpin_57	1.1	77 +/- 6%	-	21	21	0	0	yes	-	ugucugaaguuguguacuuacuu	gucguacaugacuuuauacauu	ugucugaaguuguguacuuacuuguggacuacaagucguacaugacuuuauacauu	NC_049734.1:11030996..11031052:+
Spodoptera_mature_58	Spodoptera_hairpin_58	1.1	77 +/- 6%	-	2895	2890	0	5	yes	-	cccuuuucguguuuuauuaac	aaaacacgaagaggucagaagu	cccuuuucguguuuuauuaacaaaaaauaaaacacgaagaggucagaagu	NC_049722.1:14531599..14531649:+
Spodoptera_mature_59	Spodoptera_hairpin_59	1.1	77 +/- 6%	-	69	69	0	0	yes	-	agcggugacucuggcagu	ugcgaggguacauucaaa	agcggugacucuggcagugcccugguacugcgaggguacauucaaa	NC_049711.1:189656..189702:+
Spodoptera_mature_60	Spodoptera_hairpin_60	0.7	31 +/- 10%	-	7621	7621	0	0	yes	-	auuccaauguucguuagugauaua	caucacuuccauagcauuggaagau	auuccaauguucguuagugauauaauccuuaacaagauuacaucacuuccauagcauuggaagau	NC_049713.1:14292182..14292247:+
Spodoptera_mature_61	Spodoptera_hairpin_61	0.3	31 +/- 10%	-	1685	1679	0	6	yes	-	ccuaucaucgcuaucacuaccc	augggcgauaacgaugcuagagu	augggcgauaacgaugcuagaguaguuuuuugaauuauaaacccuaucaucgcuaucacuaccc	NC_049710.1:17443485..17443549:+
Spodoptera_mature_62	Spodoptera_hairpin_62	0.2	31 +/- 10%	-	38	38	0	0	yes	-	ugcaguguuuguugcuggacca	aaucagaaauuuacacugcuac	aaucagaaauuuacacugcuacauacauauugcuauacuguugcaguguuuguugcuggacca	NC_049710.1:3747737..3747800:+
Spodoptera_mature_63	Spodoptera_hairpin_63	0.2	31 +/- 10%	-	7793	7793	0	0	yes	-	auuccaauguucguuagugauaua	caucacuuccauaacauuggaagau	auuccaauguucguuagugauauaaucauuaacaagguuacaucacuuccauaacauuggaagau	NC_049713.1:14055858..14055923:+

## Sheet: Table S2
Table S2. List of known miRBase miRNAs predicted by miRDeep2
Mature id	Precursor id	miRDeep2 score	estimated probability that the miRNA candidate is a true positive	rfam alert	total read count	mature read count	loop read count	star read count	significant randfold p-value	miRBase miRNA	consensus mature sequence	consensus star sequence	consensus precursor sequence	precursor coordinate
Spodoptera_mature_64	Spodoptera_hairpin_64	356271	89 +/- 5%	-	698808	689590	0	9218	yes	pxy-miR-10-5p	uacccuguagauccgaauuugu	caaauucgguucuagagagguuu	uacccuguagauccgaauuuguuugaagugaggcgacaaauucgguucuagagagguuu	NC_049722.1:5146513..5146572:-
Spodoptera_mature_65	Spodoptera_hairpin_65	272731	89 +/- 5%	-	534947	534909	0	38	yes	bmo-miR-31-5p	aggcaagaagucggcauagcugu	ggcugugucacuucgagccagc	aggcaagaagucggcauagcuguuugauguugguauacggcugugucacuucgagccagc	NC_049717.1:10945153..10945213:+
Spodoptera_mature_66	Spodoptera_hairpin_66	272731	89 +/- 5%	-	534947	534909	0	38	yes	bmo-miR-31-5p	aggcaagaagucggcauagcugu	ggcugugucacuucgagccagc	aggcaagaagucggcauagcuguuugauguugguauacggcugugucacuucgagccagc	NC_049717.1:12598696..12598756:+
Spodoptera_mature_67	Spodoptera_hairpin_67	261381	89 +/- 5%	-	512686	512583	0	103	yes	bmo-bantam-5p	ugagaucauugugaaagcugau	cugguuuucauaaugauuugacag	cugguuuucauaaugauuugacagauuguucuaaauucugagaucauugugaaagcugau	NC_049726.1:7137301..7137361:-
Spodoptera_mature_68	Spodoptera_hairpin_68	211538	89 +/- 5%	-	414919	408880	5	6034	yes	sfr-miR-281-5p	aagagagcuauccgucgacagu	cugucauggaguugcucucuuua	aagagagcuauccgucgacaguauugccaguaaacacugucauggaguugcucucuuua	NC_049737.1:4998980..4999039:-
Spodoptera_mature_69	Spodoptera_hairpin_69	203260	89 +/- 5%	-	398684	380986	0	17698	yes	bmo-miR-8-5p	uaauacugucagguaaagauguc	caucuuaccgggcagcauuaga	caucuuaccgggcagcauuagagucaaauaguuauuucuaauacugucagguaaagauguc	NC_049718.1:15771812..15771873:+
Spodoptera_mature_70	Spodoptera_hairpin_70	140497	89 +/- 5%	-	275576	268848	215	6513	yes	sfr-miR-6094-5p	uauucgagaccucugcugauccu	aucagcgguggccugggguacc	aucagcgguggccugggguaccuaauggcggccucccucacauccgcggccgguugguauucgagaccucugcugauccu	NC_049727.1:1877718..1877798:-
Spodoptera_mature_71	Spodoptera_hairpin_71	113109	89 +/- 5%	-	221856	221761	0	95	yes	bmo-miR-184-3p	uggacggagaacugauaagggc	ccuugucauucuucuugcccgu	ccuugucauucuucuugcccgugugcuuucauacuacuggacggagaacugauaagggc	NC_049737.1:8832895..8832954:-
Spodoptera_mature_72	Spodoptera_hairpin_72	97536.1	89 +/- 5%	-	191310	190603	0	707	yes	bmo-miR-263a-5p	aauggcacuggaagaauucacggg	cguggucucuuaguggcauca	aauggcacuggaagaauucacggguuacauuuuauuagucccguggucucuuaguggcauca	NC_049727.1:12414971..12415033:+
Spodoptera_mature_73	Spodoptera_hairpin_73	80417.4	89 +/- 5%	-	157733	157360	0	373	yes	bmo-miR-276-5p	uaggaacuucauaccgugcucu	agcgagguauagaguuccuacg	agcgagguauagaguuccuacguauucuaccacuguaggaacuucauaccgugcucu	NC_049726.1:984612..984669:+
Spodoptera_mature_74	Spodoptera_hairpin_74	80417.3	89 +/- 5%	-	157733	157360	0	373	yes	bmo-miR-276-5p	uaggaacuucauaccgugcucu	agcgagguauagaguuccuacg	agcgagguauagaguuccuacguauucuaccacuguaggaacuucauaccgugcucu	NC_049726.1:1316122..1316179:-
Spodoptera_mature_75	Spodoptera_hairpin_75	73242.4	89 +/- 5%	-	143659	78050	1	65608	yes	sfr-miR-14-5p	ucagucuuuuucucucuccuau	cggggggaggaauugacucgacu	cggggggaggaauugacucgacuuuuuaaauacaagucagucuuuuucucucuccuau	NC_049710.1:17088319..17088377:+
Spodoptera_mature_76	Spodoptera_hairpin_76	43867.3	89 +/- 5%	-	86041	76364	0	9677	yes	bmo-miR-278-5p	ccggacgaacuucccagcucggcc	ucggugggaucuucguccguu	ccggacgaacuucccagcucggccgacauacacgggucggugggaucuucguccguu	NC_049721.1:1740082..1740139:-
Spodoptera_mature_77	Spodoptera_hairpin_77	36513.1	89 +/- 5%	-	71616	71547	0	69	yes	sfr-miR-2c-5p	uaucacagccagcuuuguugacu	ucagcaaagugguugugucuuaug	ucagcaaagugguugugucuuaugagauucaugaacauaucacagccagcuuuguugacu	NC_049710.1:14967397..14967457:+
Spodoptera_mature_78	Spodoptera_hairpin_78	35243	89 +/- 5%	-	69125	60334	0	8791	yes	sfr-miR-2766-5p	ucagucuugucgaauggugggu	ccauccuucgucucgacuggcg	ccauccuucgucucgacuggcgcugcuuaacgcuucagucuugucgaauggugggu	NC_049735.1:7695165..7695221:+
Spodoptera_mature_79	Spodoptera_hairpin_79	31044.9	89 +/- 5%	-	60891	60021	0	870	yes	bmo-miR-9a-5p	ucuuugguuaucuagcuguauga	uaaagcuagguuaccggaguua	ucuuugguuaucuagcuguaugaguauucugacaucauaaagcuagguuaccggaguua	NC_049711.1:18448368..18448427:+
Spodoptera_mature_80	Spodoptera_hairpin_80	22029.1	89 +/- 5%	-	43206	43182	0	24	yes	bmo-miR-970-5p	ucauaagacacacgcggcucu	agccuugcgugugcucuuauuggua	agccuugcgugugcucuuauugguaguguggcugauaaucuaucauaagacacacgcggcucu	NC_049731.1:12254156..12254219:+
Spodoptera_mature_81	Spodoptera_hairpin_81	18523	89 +/- 5%	-	36329	35497	0	832	yes	bmo-miR-92b	aauugcaccaaucccggccugc	aggacgcgauucgguguaaacg	aggacgcgauucgguguaaacguugugacuuguaucaaauugcaccaaucccggccugc	NC_049734.1:120366..120425:+
Spodoptera_mature_82	Spodoptera_hairpin_82	18519.2	89 +/- 5%	-	36329	35497	0	832	no	bmo-miR-92b	aauugcaccaaucccggccugc	aggacgcgauucgguguaaacg	aggacgcgauucgguguaaacguugugacuuguaucaaauugcaccaaucccggccugc	NC_049734.1:947420..947479:-
Spodoptera_mature_83	Spodoptera_hairpin_83	16898.4	89 +/- 5%	-	33142	32667	0	475	yes	sfr-miR-11-5p	caucacagucagaguucuagcu	cuagcacuuuggcugugaccugug	cuagcacuuuggcugugaccugugugucguagucacaucacagucagaguucuagcu	NC_049713.1:13632513..13632570:-
Spodoptera_mature_84	Spodoptera_hairpin_84	13988.9	89 +/- 5%	-	27436	27371	0	65	yes	bmo-miR-279a	ugacuagauccacacucaucca	gaugaguggagguuuagugcaug	gaugaguggagguuuagugcauguuucuguacaucaugacuagauccacacucaucca	NC_049713.1:14785834..14785892:-
Spodoptera_mature_85	Spodoptera_hairpin_85	13552.7	89 +/- 5%	-	26580	25461	0	1119	yes	bmo-miR-274-5p	uuugugaccgucacuaacgggca	cucguuuugacgaucgcaaaaug	uuugugaccgucacuaacgggcaguaccacuauuugcucguuuugacgaucgcaaaaug	NC_049723.1:7760137..7760196:-
Spodoptera_mature_86	Spodoptera_hairpin_86	13552.7	89 +/- 5%	-	26580	25461	0	1119	yes	bmo-miR-274-5p	uuugugaccgucacuaacgggca	cucguuuugacgaucgcaaaaug	uuugugaccgucacuaacgggcaguaccucuauuugcucguuuugacgaucgcaaaaug	NC_049723.1:8852105..8852164:-
Spodoptera_mature_87	Spodoptera_hairpin_87	13552.7	89 +/- 5%	-	26580	25461	0	1119	yes	bmo-miR-274-5p	uuugugaccgucacuaacgggca	cucguuuugacgaucgcaaaaug	uuugugaccgucacuaacgggcaguaccucuauuugcucguuuugacgaucgcaaaaug	NC_049723.1:6740980..6741039:-
Spodoptera_mature_88	Spodoptera_hairpin_88	12308.7	89 +/- 5%	-	24139	13413	0	10726	yes	bmo-miR-275-3p	cgcgcuacuccggcgccgggcu	ucagguaccugaaguagcgcgcg	cgcgcuacuccggcgccgggcugugcucacgagucagguaccugaaguagcgcgcg	NC_049716.1:5413558..5413614:+
Spodoptera_mature_89	Spodoptera_hairpin_89	12308.7	89 +/- 5%	-	24139	13413	0	10726	yes	bmo-miR-275-3p	cgcgcuacuccggcgccgggcu	ucagguaccugaaguagcgcgcg	cgcgcuacuccggcgccgggcugugcucacgagucagguaccugaaguagcgcgcg	NC_049716.1:3408965..3409021:+
Spodoptera_mature_90	Spodoptera_hairpin_90	11002.3	89 +/- 5%	-	21579	21490	0	89	yes	sfr-miR-279c-5p	ugacuagauccauacucgucug	ggcgaguuugcuucuggugcaug	ggcgaguuugcuucuggugcauguucauuacuaaucaugacuagauccauacucgucug	NC_049730.1:5694747..5694806:+
Spodoptera_mature_91	Spodoptera_hairpin_91	10676.6	89 +/- 5%	-	20940	20804	0	136	yes	sfr-miR-279a-5p	ugacuagaucuacacucauuga	aauggguauaugucuagugcc	aauggguauaugucuagugccacagugaauuauuucugugacuagaucuacacucauuga	NC_049730.1:5694533..5694593:+
Spodoptera_mature_92	Spodoptera_hairpin_92	7433.9	89 +/- 5%	-	14579	14575	0	4	yes	sfr-miR-279b-5p	ugacuagauuaucacuuauccu	gauaagcgauauucuaguaucaag	gauaagcgauauucuaguaucaaguuguuuacguaucuugacuagauuaucacuuauccu	NC_049731.1:12851543..12851603:-
Spodoptera_mature_93	Spodoptera_hairpin_93	7386	89 +/- 5%	-	14486	14480	0	6	yes	bmo-miR-252-5p	cuaaguacuagugccgcaggag	ccugcugcuucagugcuuauca	cuaaguacuagugccgcaggaguguuacuaauuucuccugcugcuucagugcuuauca	NC_049723.1:7743948..7744006:-
Spodoptera_mature_94	Spodoptera_hairpin_94	7386	89 +/- 5%	-	14486	14480	0	6	yes	bmo-miR-252-5p	cuaaguacuagugccgcaggag	ccugcugcuucagugcuuauca	cuaaguacuagugccgcaggaguguuacuaauuucuccugcugcuucagugcuuauca	NC_049723.1:6725841..6725899:-
Spodoptera_mature_95	Spodoptera_hairpin_95	7386	89 +/- 5%	-	14486	14480	0	6	yes	bmo-miR-252-5p	cuaaguacuagugccgcaggag	ccugcugcuucagugcuuauca	cuaaguacuagugccgcaggaguguuacuaauuucuccugcugcuucagugcuuauca	NC_049723.1:8836912..8836970:-
Spodoptera_mature_96	Spodoptera_hairpin_96	6074.1	89 +/- 5%	-	11912	11872	0	40	yes	bmo-miR-133	uugguccccuucaaccagcugu	agcugguugacuucgggucaaau	agcugguugacuucgggucaaauuguaauuuggauaucauuugguccccuucaaccagcugu	NC_049727.1:9685047..9685109:+
Spodoptera_mature_97	Spodoptera_hairpin_97	5814.6	89 +/- 5%	-	11402	11351	0	51	yes	bmo-miR-71-3p	ucucacuaccuugucuuucaug	ugaaagacaggaguagugagaug	ugaaagacaggaguagugagauguccucgacaucacaaauucucacuaccuugucuuucaug	NC_049710.1:14953150..14953212:+
Spodoptera_mature_98	Spodoptera_hairpin_98	5492.6	89 +/- 5%	-	10771	10732	0	39	yes	sfr-miR-10482-5p	ucggugaaugccaacggauuuc	aauccuuugauauucaccggua	ucggugaaugccaacggauuucauagcuacuagcuauacucacagaaauccuuugauauucaccggua	NC_049732.1:10333025..10333093:+
Spodoptera_mature_99	Spodoptera_hairpin_99	5488.4	89 +/- 5%	-	10762	10723	0	39	yes	sfr-miR-10482-5p	ucggugaaugccaacggauuuc	aauccuuugauauucaccggua	ucggugaaugccaacggauuucauagcuacuagcuauacucacagaaauccuuugauauucaccggua	NC_049732.1:7281812..7281880:-
Spodoptera_mature_100	Spodoptera_hairpin_100	4227.6	89 +/- 5%	-	8289	8287	1	1	yes	sfr-miR-10458-5p	ccuaaaacauguauccggcuca	cgccgggauacguguuuaccg	cgccgggauacguguuuaccgcaugugugaugugucugccuaaaacauguauccggcuca	NC_049721.1:15864612..15864672:+
Spodoptera_mature_101	Spodoptera_hairpin_101	3872.2	89 +/- 5%	-	7593	7445	0	148	yes	sfr-miR-10465-5p	cugacuuguauucucgcugccc	ggugcgaggauacuggccaaug	ggugcgaggauacuggccaauggaaaccuuaucacacugacuuguauucucgcugccc	NC_049710.1:2061625..2061683:-
Spodoptera_mature_102	Spodoptera_hairpin_102	3872.2	89 +/- 5%	-	7593	7445	0	148	yes	sfr-miR-10465-5p	cugacuuguauucucgcugccc	ggugcgaggauacuggccaaug	ggugcgaggauacuggccaauggaaaccuuaucacacugacuuguauucucgcugccc	NC_049710.1:2060813..2060871:-
Spodoptera_mature_103	Spodoptera_hairpin_103	3778.1	89 +/- 5%	-	7408	7139	23	246	yes	bmo-let-7-5p	ugagguaguagguuguauagu	cuguacggccuacuaacuuucc	ugagguaguagguuguauaguacugcauuacaccacuuaggagagacuguacggccuacuaacuuucc	NC_049738.1:726302..726370:-
Spodoptera_mature_104	Spodoptera_hairpin_104	3736	89 +/- 5%	-	7328	7327	0	1	yes	sfr-miR-10460-5p	gagccaauguucguuagugaug	auuacuuccauagcauug	gagccaauguucguuagugauggaacuauucccaaaguucaauuacuuccauagcauug	NC_049713.1:14056439..14056498:+
Spodoptera_mature_105	Spodoptera_hairpin_105	3735.9	89 +/- 5%	-	7328	7327	0	1	yes	sfr-miR-10460-5p	gagccaauguucguuagugaug	auuacuuccauagcauug	gagccaauguucguuagugauggaacuauucccaaaguucaauuacuuccauagcauug	NC_049713.1:14292763..14292822:+
Spodoptera_mature_106	Spodoptera_hairpin_106	3458.5	89 +/- 5%	-	6780	6771	0	9	yes	bmo-miR-283-5p	aaauaucagcugguaauucuggg	cagacuaccaguugguauga	aaauaucagcugguaauucugggguguugucgcccagacuaccaguugguauga	NC_049732.1:13078525..13078579:-
Spodoptera_mature_107	Spodoptera_hairpin_107	3037.9	89 +/- 5%	-	5956	5886	2	68	yes	bmo-miR-282-5p	uagccucuccuuggcuuugucu	acauagccugauagagguuacg	uagccucuccuuggcuuugucuguaucggaacgauguuucagacauagccugauagagguuacg	NC_049737.1:7845272..7845336:-
Spodoptera_mature_108	Spodoptera_hairpin_108	2809.9	89 +/- 5%	-	5508	4998	0	510	yes	bmo-miR-305-5p	auuguacuucaucaggugcucugg	aggcgcuuguuggaguacacuuac	auuguacuucaucaggugcucuggugaugaugguuccaggcgcuuguuggaguacacuuac	NC_049716.1:3409081..3409142:+
Spodoptera_mature_109	Spodoptera_hairpin_109	2809.9	89 +/- 5%	-	5508	4998	0	510	yes	bmo-miR-305-5p	auuguacuucaucaggugcucugg	aggcgcuuguuggaguacacuuac	auuguacuucaucaggugcucuggugaugaugguuccaggcgcuuguuggaguacacuuac	NC_049716.1:5413674..5413735:+
Spodoptera_mature_110	Spodoptera_hairpin_110	2120.5	89 +/- 5%	-	4156	3016	0	1140	yes	bmo-miR-993a-5p	gaagcucguuucuacagguagc	uacccuguagauccgggcuuuug	uacccuguagauccgggcuuuugugacuuacacaucagaagcucguuucuacagguagc	NC_049711.1:19121741..19121800:-
Spodoptera_mature_111	Spodoptera_hairpin_111	2120.5	89 +/- 5%	-	4156	3016	0	1140	yes	bmo-miR-993a-5p	gaagcucguuucuacagguagc	uacccuguagauccgggcuuuug	uacccuguagauccgggcuuuugugacuuacacaucagaagcucguuucuacagguagc	NC_049711.1:18063092..18063151:+
Spodoptera_mature_112	Spodoptera_hairpin_112	2063.3	89 +/- 5%	-	4045	3850	4	191	yes	sfr-miR-316-5p	ugucuuuuuccgcuuugcugcug	acagcaaagcgaaaaggucucc	ugucuuuuuccgcuuugcugcugauaauuaugaucaugucaacagcaaagcgaaaaggucucc	NC_049726.1:12399476..12399539:+
Spodoptera_mature_113	Spodoptera_hairpin_113	1859.1	89 +/- 5%	-	3643	3638	0	5	yes	sfr-miR-92a-5p	uauugcaccagucccggccuau	gggcggugacuggcgcuauauu	gggcggugacuggcgcuauauucgguuugugugcgauauugcaccagucccggccuau	NC_049734.1:120204..120262:+
Spodoptera_mature_114	Spodoptera_hairpin_114	1859.1	89 +/- 5%	-	3643	3638	0	5	yes	sfr-miR-92a-5p	uauugcaccagucccggccuau	gggcggugacuggcgcuauauu	gggcggugacuggcgcuauauucgguuugugugcgauauugcaccagucccggccuau	NC_049734.1:947583..947641:-
Spodoptera_mature_115	Spodoptera_hairpin_115	1844.8	89 +/- 5%	-	3618	3147	0	471	yes	sfr-miR-2a-5p	ucacagccagcuuugaugagca	gcaucaaagucggcuugucaua	gcaucaaagucggcuugucauaggucauaacguagcuaucacagccagcuuugaugagca	NC_049710.1:14966867..14966927:+
Spodoptera_mature_116	Spodoptera_hairpin_116	1653.9	89 +/- 5%	-	3243	2421	0	822	yes	sfr-miR-10483-5p	ccuguaauuguucguucccuu	ggggcugaacaauuccagacg	ccuguaauuguucguucccuuuuguaaauaguuaaggggcugaacaauuccagacg	NC_049719.1:16624087..16624143:+
Spodoptera_mature_117	Spodoptera_hairpin_117	1635.1	89 +/- 5%	-	3205	2383	0	822	yes	sfr-miR-10483-5p	ccuguaauuguucguucccuu	ggggcugaacaauuccagacg	ccuguaauuguucguucccuuuuguaaauaguuaaggggcugaacaauuccagacg	NC_049719.1:16110281..16110337:+
Spodoptera_mature_118	Spodoptera_hairpin_118	1586.7	89 +/- 5%	-	3110	1953	0	1157	yes	bmo-miR-993a-5p	gaagcucgucucuacagguaucu	uacccuguagauccgggcuuuug	uacccuguagauccgggcuuuuguaguuuaguucacaucagaagcucgucucuacagguaucu	NC_049722.1:5080979..5081042:+
Spodoptera_mature_119	Spodoptera_hairpin_119	1429.8	89 +/- 5%	-	2801	2476	0	325	yes	sfr-miR-2b-5p	uaucacagccagcuuugaugagcg	cucacaaaguggcuguaaugug	cucacaaaguggcuguaauguguguccccguacauaucacagccagcuuugaugagcg	NC_049710.1:14967263..14967321:+
Spodoptera_mature_120	Spodoptera_hairpin_120	1071.5	89 +/- 5%	-	2099	1618	0	481	yes	bmo-miR-87	gugagcaaacuuucaggugugu	gggccugaauuguugcucgaaccu	gggccugaauuguugcucgaaccuguguuuugaucaaggugagcaaacuuucaggugugu	NC_049739.1:1245997..1246057:-
Spodoptera_mature_121	Spodoptera_hairpin_121	1038.8	89 +/- 5%	-	2035	1795	0	240	yes	bmo-miR-317-5p	ugaacacagcuggugguaucucagu	cgggugccacgcugugcucucu	cgggugccacgcugugcucucucgggaauuaaugcagagugaacacagcuggugguaucucagu	NW_023337189.1:113279..113343:+
Spodoptera_mature_122	Spodoptera_hairpin_122	814.4	89 +/- 5%	-	1595	970	0	625	yes	sfr-miR-375-5p	acccgagcggauugagcaaacu	uuuguucgccccggcucgagucg	acccgagcggauugagcaaacuauuugucuguuagcaaguuuguucgccccggcucgagucg	NC_049721.1:15422603..15422665:-
Spodoptera_mature_123	Spodoptera_hairpin_123	760.9	89 +/- 5%	-	1489	1479	0	10	yes	sfr-miR-2756-5p	acccuguagcugcuaaggggcg	ccccuuugcugcuacauuguau	acccuguagcugcuaaggggcgcaguuuuaauaccuccccuuugcugcuacauuguau	NC_049713.1:15903356..15903414:-
Spodoptera_mature_124	Spodoptera_hairpin_124	718.6	89 +/- 5%	-	1407	1391	0	16	yes	bmo-miR-190-5p	agauauguuugauauucuugguug	cccaggaaucaaacauauuacaca	agauauguuugauauucuugguuguaucuuugcaucacccaggaaucaaacauauuacaca	NC_049737.1:8379961..8380022:+
Spodoptera_mature_125	Spodoptera_hairpin_125	718.6	89 +/- 5%	-	1407	1391	0	16	yes	bmo-miR-190-5p	agauauguuugauauucuugguug	cccaggaaucaaacauauuacaca	agauauguuugauauucuugguuguaucuuugcaucacccaggaaucaaacauauuacaca	NC_049737.1:10379434..10379495:+
Spodoptera_mature_126	Spodoptera_hairpin_126	665.8	89 +/- 5%	-	1303	1165	0	138	yes	sfr-miR-13b-5p	uaucacagccauuuuugacgaguu	ucguaaaaaugguugugcc	ucguaaaaaugguugugccauguagcugacucauaucacagccauuuuugacgaguu	NC_049710.1:14967127..14967184:+
Spodoptera_mature_127	Spodoptera_hairpin_127	644.6	89 +/- 5%	-	1269	1225	0	44	no	sfr-miR-10485-5p	acagucuacccggacaggccg	cacuggacgggcaggccgccc	acagucuacccggacaggccgacuacuguaugucgcacuggacgggcaggccgccc	NC_049727.1:7793380..7793436:-
Spodoptera_mature_128	Spodoptera_hairpin_128	571.2	89 +/- 5%	-	1118	610	0	508	yes	bmo-miR-927-5p	uuuagaauuccuacgcuuuacc	caaagcguuuggauucuaaaa	uuuagaauuccuacgcuuuaccguugccaagcaguguugggcaaagcguuuggauucuaaaa	NC_049718.1:5243404..5243466:-
Spodoptera_mature_129	Spodoptera_hairpin_129	542.6	89 +/- 5%	-	1061	1035	0	26	yes	bmo-miR-308-3p	aaucacaggauaauacugcga	cgcaguauuauacuugugaaugu	cgcaguauuauacuugugaauguguuccuacuacaaucacaggauaauacugcga	NC_049713.1:4565796..4565851:+
Spodoptera_mature_130	Spodoptera_hairpin_130	542.6	89 +/- 5%	-	1061	1035	0	26	yes	bmo-miR-308-3p	aaucacaggauaauacugcga	cgcaguauuauacuugugaaugu	cgcaguauuauacuugugaauguguuccuacuacaaucacaggauaauacugcga	NC_049713.1:8445925..8445980:-
Spodoptera_mature_131	Spodoptera_hairpin_131	512.5	89 +/- 5%	-	1002	975	0	27	yes	bmo-miR-34-5p	uggcagugugguuagcugguugu	agccaguaacgacacugccucc	uggcagugugguuagcugguuguuuaaauugcuacaacagccaguaacgacacugccucc	NW_023337189.1:139282..139342:+
Spodoptera_mature_132	Spodoptera_hairpin_132	384.7	89 +/- 5%	-	752	744	0	8	yes	bmo-miR-2796-5p	guaggccggcggaaacuacuugc	agggguuucuuucggccuucag	agggguuucuuucggccuucagcuguugauagacuguaggccggcggaaacuacuugc	NC_049735.1:8798558..8798616:+
Spodoptera_mature_133	Spodoptera_hairpin_133	384.7	89 +/- 5%	-	752	744	0	8	yes	bmo-miR-2796-5p	guaggccggcggaaacuacuugc	agggguuucuuucggccuucag	agggguuucuuucggccuucagcuguugauagacuguaggccggcggaaacuacuugc	NC_049735.1:11544462..11544520:-
Spodoptera_mature_134	Spodoptera_hairpin_134	258.6	89 +/- 5%	-	505	275	0	230	yes	sfr-miR-10483-2-3p	ccuguaacuguucguucccuu	aggggccgaacaauuccagacg	ccuguaacuguucguucccuuuuguaaauaauuaaggggccgaacaauuccagacg	NW_023337160.1:122054..122110:-
Spodoptera_mature_135	Spodoptera_hairpin_135	242.1	89 +/- 5%	-	472	402	0	70	yes	pxy-miR-8506	uuaggugugagggucacagcaag	gcugugacucucacacuuagua	gcugugacucucacacuuaguaugugacgcuuuuauuaggugugagggucacagcaag	NC_049732.1:8400167..8400225:-
Spodoptera_mature_136	Spodoptera_hairpin_136	242.1	89 +/- 5%	-	472	402	0	70	yes	pxy-miR-8506	uuaggugugagggucacagcaag	gcugugacucucacacuuagua	gcugugacucucacacuuaguaugugacgcuuuuauuaggugugagggucacagcaag	NC_049732.1:9219404..9219462:+
Spodoptera_mature_137	Spodoptera_hairpin_137	219.9	89 +/- 5%	-	428	423	0	5	yes	bmo-miR-1000	auauuguccugucacagcagua	cugcugcguccggacaaacggg	auauuguccugucacagcaguacgugcacuguuacugcugcguccggacaaacggg	NC_049735.1:9939164..9939220:-
Spodoptera_mature_138	Spodoptera_hairpin_138	205	89 +/- 5%	-	400	259	1	140	yes	bmo-miR-263b-5p	gugaauuuccugaugccuuagc	cuuggcacugggagaauucacag	cuuggcacugggagaauucacaggaguucugaauauacccgugaauuuccugaugccuuagc	NC_049724.1:4426126..4426188:-
Spodoptera_mature_139	Spodoptera_hairpin_139	205	89 +/- 5%	-	400	259	1	140	yes	bmo-miR-263b-5p	gugaauuuccugaugccuuagc	cuuggcacugggagaauucacag	cuuggcacugggagaauucacaggaguucugaauauacccgugaauuuccugaugccuuagc	NC_049724.1:4020244..4020306:-
Spodoptera_mature_140	Spodoptera_hairpin_140	153.5	89 +/- 5%	-	298	236	0	62	yes	sfr-miR-10504-5p	ucaaaucucuguguaugauugg	agucguacauagagaccugaag	agucguacauagagaccugaaguauucacagcuucaaaucucuguguaugauugg	NC_049735.1:11095110..11095165:-
Spodoptera_mature_141	Spodoptera_hairpin_141	153.5	89 +/- 5%	-	298	236	0	62	yes	sfr-miR-10504-5p	ucaaaucucuguguaugauugg	agucguacauagagaccugaag	agucguacauagagaccugaaguauucacagcuucaaaucucuguguaugauugg	NC_049735.1:9273731..9273786:+
Spodoptera_mature_142	Spodoptera_hairpin_142	94.7	89 +/- 5%	-	191	167	0	24	no	bmo-miR-13a-5p	uaucacagccacuuugauguggu	cugucaaagcggcggugaaau	cugucaaagcggcggugaaauguauccgucaucauaucacagccacuuugauguggu	NC_049710.1:14967007..14967064:+
Spodoptera_mature_143	Spodoptera_hairpin_143	84.3	89 +/- 5%	-	163	130	0	33	yes	bmo-miR-965-3p	uaagcguauagcuuuuccccuu	cgggagaaguuguaccgcuauaug	cgggagaaguuguaccgcuauauguuuuuaauaaggucauaagcguauagcuuuuccccuu	NC_049727.1:7683689..7683750:-
Spodoptera_mature_144	Spodoptera_hairpin_144	64.7	89 +/- 5%	-	126	120	0	6	yes	bmo-miR-137	uauugcuugagaauacacguag	acgcguauucuuggggaauuaaca	acgcguauucuuggggaauuaacacacauuacgagauguuauugcuugagaauacacguag	NC_049717.1:9637339..9637400:-
Spodoptera_mature_145	Spodoptera_hairpin_145	63.6	89 +/- 5%	-	122	83	0	39	yes	bmo-miR-929-5p	aaauugacucuaguagggagu	cucccuaaucgagucagguug	aaauugacucuaguagggaguccguauguacgcgcgacucccuaaucgagucagguug	NC_049723.1:10951385..10951443:+
Spodoptera_mature_146	Spodoptera_hairpin_146	56.7	89 +/- 5%	-	111	107	0	4	yes	sfr-miR-10471-5p	uaggccaaucugaacccuguau	guccggugcucugauuggu	guccggugcucugauugguuacuuuauacaugcaaugauauaggccaaucugaacccuguau	NC_049710.1:2070396..2070458:-
Spodoptera_mature_147	Spodoptera_hairpin_147	48.6	89 +/- 5%	-	92	75	0	17	yes	sfr-miR-10494-5p	uccauugcccaccuuguucacg	ugaacaaggugggcaaugaaca	ugaacaaggugggcaaugaacaauuucuauucuccauugcccaccuuguucacg	NC_049710.1:2068592..2068646:-
Spodoptera_mature_148	Spodoptera_hairpin_148	17.4	89 +/- 5%	-	39	38	0	1	no	bmo-miR-2765	ugguaacuccaccaccguuggc	caacgggggcagaguucc	ugguaacuccaccaccguuggcggugcgcaugcgccaacgggggcagaguucc	NC_049731.1:11453799..11453852:+
Spodoptera_mature_149	Spodoptera_hairpin_149	17.3	89 +/- 5%	-	39	38	0	1	no	bmo-miR-2765	ugguaacuccaccaccguuggc	caacgggggcagaguucc	ugguaacuccaccaccguuggcggugcgcaugcgccaacgggggcagaguucc	NC_049731.1:11755382..11755435:+
Spodoptera_mature_150	Spodoptera_hairpin_150	12.2	89 +/- 5%	-	21	15	0	6	yes	sfr-miR-3286-5p	aacuauugggcacugcacaggac	uugugcguguucuaauaguug	aacuauugggcacugcacaggacuaguuacccgaauauacucuugugcguguucuaauaguug	NC_049714.1:13980254..13980317:-
Spodoptera_mature_151	Spodoptera_hairpin_151	8.9	88 +/- 6%	-	15	12	0	3	yes	sfr-miR-285-5p	uagcaccauucgaauucagugc	acuguauucgagugaguggauaga	acuguauucgagugaguggauagaguugugauucucuagcaccauucgaauucagugc	NC_049712.1:11345584..11345642:-
Spodoptera_mature_152	Spodoptera_hairpin_152	2.7	86 +/- 6%	-	146	145	0	1	yes	bmo-miR-932	ucaauuccguagugcauug	caagcagugcggaagugaggcu	ucaauuccguagugcauugcagugcauccugccuccugcaagcagugcggaagugaggcu	NC_049727.1:8210494..8210554:-
Spodoptera_mature_153	Spodoptera_hairpin_153	2.6	86 +/- 6%	-	6831	6771	0	60	yes	bmo-miR-283-5p	aaauaucagcugguaauucuggg	acuaccaguugguaugaggccg	aaauaucagcugguaauucuggggugcugucgcccagacuaccaguugguaugaggccg	NC_049732.1:12289538..12289597:-
Spodoptera_mature_154	Spodoptera_hairpin_154	2.3	86 +/- 6%	-	152	151	0	1	yes	sfr-miR-210-5p	cuugugcgugugacagcggcu	agcugcuggccacugcacaag	agcugcuggccacugcacaagauuaguuagaacuauacucuugugcgugugacagcggcu	NC_049714.1:13983970..13984030:-
Spodoptera_mature_155	Spodoptera_hairpin_155	2.3	86 +/- 6%	-	2970	2822	0	148	yes	sfr-miR-10465-5p	cuggcuuguauucucgcugcc	ggugcgaggauacuggccaaug	ggugcgaggauacuggccaauggaaaccuuaucacacuggcuuguauucucgcugcc	NC_049710.1:2058978..2059035:-
Spodoptera_mature_156	Spodoptera_hairpin_156	2.2	86 +/- 6%	-	299	295	0	4	yes	bmo-miR-iab-4-5p	acguauacugaauguauccuga	uauaccuucaguauacguaaca	acguauacugaauguauccugagugccucauucuuuccgguauaccuucaguauacguaaca	NC_049722.1:5871928..5871990:+
Spodoptera_mature_157	Spodoptera_hairpin_157	2.2	86 +/- 6%	-	747	724	23	0	yes	sfr-miR-307-5p	ucacaaccuccuugagugagcga	acucacucaaccugggugugaug	acucacucaaccugggugugaugugugcacuaguugcucggcccaucacaaccuccuugagugagcga	NC_049721.1:1975164..1975232:+
Spodoptera_mature_158	Spodoptera_hairpin_158	2	86 +/- 6%	-	298	298	0	0	yes	bmo-miR-124	uaaggcacgcggugaaugcca	gcguucacuacguugccuuuau	gcguucacuacguugccuuuauguguuauguagcaaucauaaggcacgcggugaaugcca	NC_049727.1:12012356..12012416:+
Spodoptera_mature_159	Spodoptera_hairpin_159	1.8	77 +/- 6%	-	162	157	0	5	yes	sfr-miR-10476-5p	cgagcgaugguuggaauccaacugu	uuuuaaguuccaucgcuagu	cgagcgaugguuggaauccaacuguugauacacauuggauuuuaaguuccaucgcuagu	NC_049729.1:10828093..10828152:-
Spodoptera_mature_160	Spodoptera_hairpin_160	1.8	77 +/- 6%	-	27	27	0	0	yes	bmo-miR-3338-5p	cauguacuuacuuuguuuguucu	agcaaacacaguagugugcaaugcu	agcaaacacaguagugugcaaugcuaaaguccaccaugcauguacuuacuuuguuuguucu	NW_023337193.1:182209..182270:+
Spodoptera_mature_161	Spodoptera_hairpin_161	1.8	77 +/- 6%	-	162	157	0	5	yes	sfr-miR-10476-5p	cgagcgaugguuggaauccaacugu	uuuuaaguuccaucgcuagu	cgagcgaugguuggaauccaacuguugauacacauuggauuuuaaguuccaucgcuagu	NC_049729.1:11542989..11543048:+
Spodoptera_mature_162	Spodoptera_hairpin_162	1.3	77 +/- 6%	-	203	203	0	0	yes	bmo-miR-2768-5p	auugguuaagauauugcaucgc	ggugaaauauuuugaccaauuu	ggugaaauauuuugaccaauuuuauccuacccgucaucaguguccauacagcugagaaaugaauugguuaagauauugcaucgc	NC_049737.1:1664096..1664180:+
Spodoptera_mature_163	Spodoptera_hairpin_163	1.1	77 +/- 6%	-	26	22	4	0	yes	bmo-miR-33-5p	gugcauuguaguugcauugc	aauauuacuacaaagcaaau	gugcauuguaguugcauugcacugguuuacaugaguugugcaauauuacuacaaagcaaau	NC_049714.1:9778930..9778991:-
Spodoptera_mature_164	Spodoptera_hairpin_164	-0.9	5 +/- 7%	-	620	620	0	0	no	bmo-miR-998	uagcaccaugggauucagcuca	agcugcaucccgugcggccgca	agcugcaucccgugcggccgcagugucacguguagcaccaugggauucagcuca	NC_049713.1:13631311..13631365:-
Spodoptera_mature_165	Spodoptera_hairpin_165	-1.8	1 +/- 3%	-	1225	1225	0	0	no	sfr-miR-10485-5p	acagucuacccggacaggccg	gaccuguggaagggagauuuguaa	gaccuguggaagggagauuuguaagucgcugcgcgggggacagucuacccggacaggccg	NC_049727.1:7793415..7793475:-
Spodoptera_mature_166	Spodoptera_hairpin_166	-2.6	0 +/- 2%	-	203	203	0	0	no	bmo-miR-2768-5p	auugguuaagauauugcaucgc	ggugaaauauuuugaccaauuu	ggugaaauauuuugaccaauuuuaucauacccaucaucaguguccauacagcugagaacugaauugguuaagauauugcaucgc	NC_049737.1:9620652..9620736:+
Spodoptera_mature_167	Spodoptera_hairpin_167	-2.6	0 +/- 2%	-	8291	8287	4	0	no	sfr-miR-10458-3p	ccuaaaacauguauccggcuca	ugccgauauacuuaccuuuggaggcu	ccuaaaacauguauccggcucagcaacccugguccgagccacgagaggaaccggggacuucaugccgauauacuuaccuuuggaggcu	NC_049721.1:15864650..15864738:+
Spodoptera_mature_168	Spodoptera_hairpin_168	-3	0 +/- 2%	-	132	118	0	14	no	sfr-miR-7-5p	uggaagacuagugauuuuguuguu	caagaaaucacuaaucucccua	uggaagacuagugauuuuguuguuuugauuuggguaacaagaaaucacuaaucucccua	NC_049717.1:16582472..16582531:-
Spodoptera_mature_169	Spodoptera_hairpin_169	-6	0 +/- 1%	-	60021	60021	0	0	yes	bmo-miR-9a-5p	ucuuugguuaucuagcuguauga	aagaaguugauagaagaaagaagaaa	aagaaguugauagaagaaagaagaaaguagaucgguuaauuaucuuugguuaucuagcuguauga	NC_049711.1:18448326..18448391:+
Spodoptera_mature_170	Spodoptera_hairpin_170	-8.3	0 +/- 2%	-	1953	1953	0	0	no	bmo-miR-993a-3p	gaagcucgucucuacagguaucu	gcuacuguucccgauucgaguuucaa	gaagcucgucucuacagguaucucacggcuggaagaccacgcuacuguucccgauucgaguuucaa	NC_049722.1:5081019..5081085:+
Spodoptera_mature_171	Spodoptera_hairpin_171	-10.1	0.00 +/- 0.02	-	610	610	0	0	no	bmo-miR-927-5p	uuuagaauuccuacgcuuuacc	agaagaaggaagauagaag	agaagaaggaagauagaagaauccaguggguuugguuuuagaauuccuacgcuuuacc	NC_049718.1:5243444..5243502:-
Spodoptera_mature_172	Spodoptera_hairpin_172	-10.8	0.00 +/- 0.02	-	1392	1391	0	1	no	bmo-miR-190-5p	agauauguuugauauucuugguug	caccgcaagaagcauaccgcgugucgaug	caccgcaagaagcauaccgcgugucgaugagauauguuugauauucuugguug	NC_049737.1:10379405..10379458:+

## Sheet: Table S3
Table S3. Gene ontology analysis of target transcripts from differentially expressed miRNAs between resistant and susceptible strains of S. frugiperda
Type	GO Term	ALL
biological_process	cellular process	8219	0.301305
	metabolic process	6112	0.224063
	biological regulation	3015	0.110529
	regulation of biological process	2853	0.10459
	localization	1981	0.0726226
	response to stimulus	1946	0.0713395
	signaling	1575	0.0577388
	multicellular organismal process	429	0.015727
	developmental process	262	0.00960481
	negative regulation of biological process	231	0.00846836
	positive regulation of biological process	174	0.00637877
	detoxification	91	0.00333602
	biological adhesion	74	0.00271281
	immune system process	52	0.0019063
	carbon utilization	40	0.00146638
	biological process involved in interspecies interaction between organisms	40	0.00146638
	locomotion	34	0.00124643
	reproductive process	32	0.00117311
	reproduction	32	0.00117311
	growth	29	0.00106313
	behavior	28	0.00102647
	rhythmic process	24	0.00087983
	pigmentation	3	0.000109979
	viral process	2	7.33192e-05
molecular_function	binding	6727	0.402838
	catalytic activity	6189	0.370621
	transporter activity	1104	0.0661117
	molecular transducer activity	634	0.0379663
	structural molecule activity	479	0.0286844
	ATP-dependent activity	468	0.0280256
	transcription regulator activity	423	0.0253309
	molecular function regulator	312	0.0186838
	translation regulator activity	117	0.00700641
	antioxidant activity	89	0.00532966
	cytoskeletal motor activity	86	0.00515001
	molecular adaptor activity	25	0.0014971
	cargo receptor activity	22	0.00131744
	molecular carrier activity	14	0.000838374
	nutrient reservoir activity	5	0.000299419
	small molecule sensor activity	2	0.000119768
	general transcription initiation factor activity	1	5.98838e-05
	toxin activity	1	5.98838e-05
	protein tag	1	5.98838e-05
cellular_component	cellular anatomical entity	9300	0.82403
	protein-containing complex	1986	0.17597

## Sheet: Table S4
Table S4. Target prediction of differentially expressed miRNAs using miRDeep2
														miRDeep2	Functional annotation of target gene
miRNA_Acc.	Target_Acc.	Expectation	UPE$	miRNA_start	miRNA_end	Target_start	Target_end	miRNA_aligned_fragment	alignment	Target_aligned_fragment	Inhibition	Target_Desc.	Multiplicity	miRBase miRNA	Nr Descrption	InterPro description	#GO	GO IDs	GO Names	KO	Description	#Pathway	Pathway Description
Spodoptera_mature_01	XM_035577244.1	2	-1	1	22	329	350	UGAGAUCAUUGUGAAAGCUGAU	: .::::::.::.:::::.:.:	ACUAGCUUUUACGAUGAUUUUA	Cleavage	PREDICTED: Spodoptera frugiperda major facilitator superfamily domain-containing protein 10-like (LOC118264657), mRNA	1	-	XP_035433137.1_major facilitator superfamily domain-containing protein 10-like [Spodoptera frugiperda] KAF9815427.1 hypothetical protein SFRURICE_011579 [Spodoptera frugiperda]	IPR011701_Major facilitator superfamily; IPR036259_MFS transporter superfamily	.	.	.	.	.	.	.
Spodoptera_mature_02	XM_035603541.1	2.5	-1	1	23	2301	2323	CGGCUCAUCGUAUGGCAGUUUGC	: :.::::::. ::::::.::::	GAAGACUGCCGAACGAUGGGCCG	Cleavage	PREDICTED: Spodoptera frugiperda uncharacterized LOC118282459 (LOC118282459), mRNA	1	-	XP_035459434.1_uncharacterized protein LOC118282459 [Spodoptera frugiperda]	.	.	.	.	.	.	.	.
Spodoptera_mature_03	XM_035575922.1	1.5	-1	1	23	12198	12220	UAUCACAUUGAAAUUUUGGCGAG	:..:::::::.::::::::	AGAACUGAAAUUUCGAUGUGAUA	Cleavage	PREDICTED: Spodoptera frugiperda protein Jumonji-like (LOC118263742), transcript variant X3, mRNA	1	-	XP_035431815.1_protein Jumonji-like isoform X3 [Spodoptera frugiperda]	IPR036431_ARID DNA-binding domain superfamily; IPR004198_Zinc finger, C5HC2-type; IPR003347_JmjC domain; IPR003349_JmjN domain; IPR001606_ARID DNA-binding domain	.	.	.	K11478	JARID2, JMJ; protein Jumonji	1	A 9140 Cellular Processes; B 09144 Cellular community - eukaryotes; C 04550 Signaling pathways regulating pluripotency of stem cells [PATH:ko04550]
Spodoptera_mature_04	XM_035581048.1	2.5	-1	1	22	576	597	CGCGGUCCUGGAAUUCGUUAGC	:. ::::::..::::::::	UACAGGGAAUUCUGGGACCGCG	Cleavage	PREDICTED: Spodoptera frugiperda 23 kDa integral membrane protein-like (LOC118267205), mRNA	1	-	XP_035436941.1_23 kDa integral membrane protein-like [Spodoptera frugiperda]	IPR000301_Tetraspanin; IPR018499_Tetraspanin/Peripherin; IPR008952_Tetraspanin, EC2 domain superfamily	.	.	.	.	.	.	.
Spodoptera_mature_05	XM_035599571.1	2.5	-1	1	22	704	725	AGAAAGGAAAAUCCGGACUGUC	: .::.::::::::..:::.:	UAGGGUUCGGAUUUUUUUUUUU	Cleavage	PREDICTED: Spodoptera frugiperda cyclin-T-like (LOC118279794), transcript variant X2, mRNA	2	-	XP_035455464.1_cyclin-T-like isoform X2 [Spodoptera frugiperda]	IPR036915_Cyclin-like superfamily	1	P:GO:0006351	P:transcription, DNA-templated	K15188	CCNT; cyclin T	1	A 9160 Human Diseases; B 09161 Cancer: overview; C 05202 Transcriptional misregulation in cancer [PATH:ko05202]
Spodoptera_mature_06	XM_035598199.1	3	-1	1	22	1741	1762	CCCCUUGUUACAAACCUCACCU	: ::::: ::::::.: :::::	AUGUGAGAUUUGUAGCCAGGGG	Cleavage	PREDICTED: Spodoptera frugiperda zinc finger protein 260-like (LOC118278826), transcript variant X4, mRNA	1	-	XP_035454092.1_zinc finger protein 878-like isoform X4 [Spodoptera frugiperda]	IPR013087_Zinc finger C2H2-type; IPR036236_Zinc finger C2H2 superfamily; IPR012934_Zinc finger, AD-type	.	.	.	.	.	.	.
Spodoptera_mature_07	XM_035589969.1	2.5	-1	1	22	807	828	CAAGUAAAUCUCGUGCGGCUUG	::::::::::: ::::::	AGCGCCGCACGAGACUUACUUU	Cleavage	PREDICTED: Spodoptera frugiperda plasmanylethanolamine desaturase-like (LOC118273152), transcript variant X2, mRNA	1	-	XP_035445862.1_plasmanylethanolamine desaturase-like isoform X2 [Spodoptera frugiperda]	IPR019547_B domain of TMEM189, localisation domain	1	C:GO:0016021	C:integral component of membrane	K20656	TMEM189; plasmanylethanolamine desaturase [EC:1.14.19.77]	1	A 9100 Metabolism; B 09103 Lipid metabolism; C 00565 Ether lipid metabolism [PATH:ko00565]
Spodoptera_mature_08	XM_035589969.1	2.5	-1	1	22	807	828	CAAGUAAAUCUCGUGCGGCUUG	::::::::::: ::::::	AGCGCCGCACGAGACUUACUUU	Cleavage	PREDICTED: Spodoptera frugiperda plasmanylethanolamine desaturase-like (LOC118273152), transcript variant X2, mRNA	1	-	XP_035445862.1_plasmanylethanolamine desaturase-like isoform X2 [Spodoptera frugiperda]	IPR019547_B domain of TMEM189, localisation domain	1	C:GO:0016021	C:integral component of membrane	K20656	TMEM189; plasmanylethanolamine desaturase [EC:1.14.19.77]	1	A 9100 Metabolism; B 09103 Lipid metabolism; C 00565 Ether lipid metabolism [PATH:ko00565]
Spodoptera_mature_09	XM_035572924.1	2	-1	1	22	285	306	CCAUCCCUCACAUGAUGUAACU	:: :::::::::::::::::	CGUAACAUCAUGUGAGGGAUGU	Cleavage	PREDICTED: Spodoptera frugiperda ecdysone-induced protein 78C-like (LOC118261897), transcript variant X1, mRNA	1	-	XP_035428817.1_ecdysone-induced protein 78C-like isoform X1 [Spodoptera frugiperda]	IPR000536_Nuclear hormone receptor, ligand-binding domain; IPR001628_Zinc finger, nuclear hormone receptor-type; IPR001728_Thyroid hormone receptor; IPR035500_Nuclear hormone receptor-like domain superfamily; IPR001723_Nuclear hormone receptor	8	F:GO:0003707; F:GO:0004879; C:GO:0005634; P:GO:0006355; F:GO:0008270; P:GO:0030522; P:GO:0043401; F:GO:0043565	F:steroid hormone receptor activity; F:nuclear receptor activity; C:nucleus; P:regulation of transcription, DNA-templated; F:zinc ion binding; P:intracellular receptor signaling pathway; P:steroid hormone mediated signaling pathway; F:sequence-specific DNA binding	K08701	NR1D3; nuclear receptor subfamily 1 group D member 3	0	None
Spodoptera_mature_10	XM_035590344.1	2.5	-1	1	22	1001	1022	GUUGAAUACCUGACAAAAUCCU	:.::::::.:::::::.::	UCGGUUUUGUUAGGUAUUUAAG	Cleavage	PREDICTED: Spodoptera frugiperda caspase-3-like (LOC118273396), mRNA	1	-	XP_035446237.1_caspase-3-like [Spodoptera frugiperda]	IPR015917_Peptidase C14A, caspase catalytic domain; IPR029030_Caspase-like domain superfamily	2	F:GO:0004197; P:GO:0006508	F:cysteine-type endopeptidase activity; P:proteolysis	K04397	CASP7; caspase 7 [EC:3.4.22.60]	13	A 9130 Environmental Information Processing; B 09132 Signal transduction; C 04668 TNF signaling pathway [PATH:ko04668]|A 9140 Cellular Processes; B 09143 Cell growth and death; C 04210 Apoptosis [PATH:ko04210]|A 9140 Cellular Processes; B 09143 Cell growth and death; C 04214 Apoptosis - fly [PATH:ko04214]|A 9140 Cellular Processes; B 09143 Cell growth and death; C 04215 Apoptosis - multiple speci…
Spodoptera_mature_11	XM_035600979.1	2	-1	1	22	215	236	GUGAGUGCGUCGCCGGGCCCCG	:: ::: .:::::::::.::::	CGAGGCGUGGCGACGCAUUCAC	Cleavage	PREDICTED: Spodoptera frugiperda uncharacterized LOC118280685 (LOC118280685), transcript variant X4, mRNA	1	-	XP_035456872.1_uncharacterized protein LOC118280685 isoform X4 [Spodoptera frugiperda]	.	.	.	.	.	.	.	.
Spodoptera_mature_12	XM_035593400.1	3.5	-1	1	22	1074	1095	UACUGGCCUGCUAAGUCCCAAG	: :::::::::: :::::	ACGCGUACUUAGCAGGGCAGUA	Cleavage	PREDICTED: Spodoptera frugiperda uncharacterized LOC118275448 (LOC118275448), transcript variant X1, mRNA	1	-	XP_035449293.1_uncharacterized protein LOC118275448 isoform X1 [Spodoptera frugiperda]	.	.	.	.	.	.	.	.
Spodoptera_mature_13	XM_035581541.1	3	-1	1	22	2667	2688	UUCGUUGUCGACGAAACCUGCA	: :: ::::.:::::.:..:::	UCCAAGUUUUGUCGAUAGUGAA	Cleavage	PREDICTED: Spodoptera frugiperda nascent polypeptide-associated complex subunit alpha, muscle-specific form-like (LOC118267504), mRNA	1	-	XP_035437434.1_LOW QUALITY PROTEIN: nascent polypeptide-associated complex subunit alpha, muscle-specific form-like [Spodoptera frugiperda]	.	.	.	.	.	.	.	.
Spodoptera_mature_14	XR_004783460.1	3.5	-1	1	21	670	690	ACUACCCCUUAUGUGAUGACU	:::: ::.::::: :::.::	CGUCACCAUAUAAGAGGUGGU	Cleavage	PREDICTED: Spodoptera frugiperda uncharacterized LOC118274184 (LOC118274184), ncRNA	1	-	.	.	.	.	.	.	.	.	.
Spodoptera_mature_15	XM_035594352.1	3	-1	1	21	6501	6521	CCUGCGAAACAAUCCGGAGUU	: :::: :::::::.:.:::	UAGUCCGAAUUGUUUUGUAGG	Cleavage	PREDICTED: Spodoptera frugiperda muscarinic acetylcholine receptor DM1-like (LOC118276145), mRNA	1	-	XP_022828108.1_muscarinic acetylcholine receptor DM1 [Spodoptera litura] XP_035450245.1 muscarinic acetylcholine receptor DM1-like [Spodoptera frugiperda]	IPR000276_G protein-coupled receptor, rhodopsin-like; IPR000995_Muscarinic acetylcholine receptor family	5	C:GO:0005887; P:GO:0007187; P:GO:0007213; P:GO:0007268; F:GO:0016907	C:integral component of plasma membrane; P:G protein-coupled receptor signaling pathway, coupled to cyclic nucleotide second messenger; P:G protein-coupled acetylcholine receptor signaling pathway; P:chemical synaptic transmission; F:G protein-coupled acetylcholine receptor activity	K04131	CHRM3; muscarinic acetylcholine receptor M3	11	A 9130 Environmental Information Processing; B 09132 Signal transduction; C 04020 Calcium signaling pathway [PATH:ko04020]|A 9130 Environmental Information Processing; B 09133 Signaling molecules and interaction; C 04080 Neuroactive ligand-receptor interaction [PATH:ko04080]|A 9140 Cellular Processes; B 09142 Cell motility; C 04810 Regulation of actin cytoskeleton [PATH:ko04810]|A 9150 Organismal…
Spodoptera_mature_16	XM_035594352.1	3	-1	1	21	6501	6521	CCUGCGAAACAAUCCGGAGUU	: :::: :::::::.:.:::	UAGUCCGAAUUGUUUUGUAGG	Cleavage	PREDICTED: Spodoptera frugiperda muscarinic acetylcholine receptor DM1-like (LOC118276145), mRNA	1	-	XP_022828108.1_muscarinic acetylcholine receptor DM1 [Spodoptera litura] XP_035450245.1 muscarinic acetylcholine receptor DM1-like [Spodoptera frugiperda]	IPR000276_G protein-coupled receptor, rhodopsin-like; IPR000995_Muscarinic acetylcholine receptor family	5	C:GO:0005887; P:GO:0007187; P:GO:0007213; P:GO:0007268; F:GO:0016907	C:integral component of plasma membrane; P:G protein-coupled receptor signaling pathway, coupled to cyclic nucleotide second messenger; P:G protein-coupled acetylcholine receptor signaling pathway; P:chemical synaptic transmission; F:G protein-coupled acetylcholine receptor activity	K04131	CHRM3; muscarinic acetylcholine receptor M3	11	A 9130 Environmental Information Processing; B 09132 Signal transduction; C 04020 Calcium signaling pathway [PATH:ko04020]|A 9130 Environmental Information Processing; B 09133 Signaling molecules and interaction; C 04080 Neuroactive ligand-receptor interaction [PATH:ko04080]|A 9140 Cellular Processes; B 09142 Cell motility; C 04810 Regulation of actin cytoskeleton [PATH:ko04810]|A 9150 Organismal…
Spodoptera_mature_17	XM_035599812.1	2	-1	1	22	194	215	AUUUUCGACUUUCUCAGUAACG	:: :.:::::::.::::::::	CGCUGCUGAGAAGGUCGAAAAG	Cleavage	PREDICTED: Spodoptera frugiperda uncharacterized LOC118279948 (LOC118279948), mRNA	1	-	XP_035455705.1_uncharacterized protein LOC118279948 [Spodoptera frugiperda]	IPR002557_Chitin binding domain; IPR036508_Chitin binding domain superfamily	3	C:GO:0005576; P:GO:0006030; F:GO:0008061	C:extracellular region; P:chitin metabolic process; F:chitin binding	.	.	.	.
Spodoptera_mature_18	XM_035585273.1	2	-1	1	22	922	943	ACCCUGUAGAUCCGAACUUUAU	.:::: :::.:::::.::::	GCGAAGUGCGGGUCUACGGGGU	Cleavage	PREDICTED: Spodoptera frugiperda sex determination protein fruitless-like (LOC118269906), transcript variant X2, mRNA	1	-	XP_035441166.1_protein tramtrack, alpha isoform-like isoform X2 [Spodoptera frugiperda]	IPR011333_SKP1/BTB/POZ domain superfamily; IPR006580_Zinc finger, TTF-type; IPR000210_BTB/POZ domain	.	.	.	.	.	.	.
Spodoptera_mature_19	XM_035573943.1	2.5	-1	1	22	1315	1336	CUUGCAACAUCUUGUCCAGAAC	:: ::::::::::::::.:	UCUCCUGACAAGAUGUUGCAGG	Cleavage	PREDICTED: Spodoptera frugiperda catalase-like (LOC118262513), mRNA	1	-	KAF9804956.1_hypothetical protein SFRURICE_007859 [Spodoptera frugiperda]	IPR011614_Catalase core domain; IPR020835_Catalase superfamily; IPR010582_Catalase immune-responsive domain; IPR024711_Catalase, mono-functional, haem-containing, clades 1 and 3; IPR018028_Catalase, mono-functional, haem-containing	9	F:GO:0004096; P:GO:0006568; P:GO:0006804; P:GO:0006979; P:GO:0015947; F:GO:0020037; P:GO:0042744; F:GO:0046872; P:GO:0098869	F:catalase activity; P:tryptophan metabolic process; P:obsolete peroxidase reaction; P:response to oxidative stress; P:methane metabolic process; F:heme binding; P:hydrogen peroxide catabolic process; F:metal ion binding; P:cellular oxidant detoxification	K03781	katE, CAT, catB, srpA; catalase [EC:1.11.1.6]	12	A 9100 Metabolism; B 09101 Carbohydrate metabolism; C 00630 Glyoxylate and dicarboxylate metabolism [PATH:ko00630]|A 9100 Metabolism; B 09105 Amino acid metabolism; C 00380 Tryptophan metabolism [PATH:ko00380]|A 9130 Environmental Information Processing; B 09132 Signal transduction; C 04016 MAPK signaling pathway - plant [PATH:ko04016]|A 9130 Environmental Information Processing; B 09132 Signal t…
Spodoptera_mature_20	XM_035585273.1	2	-1	1	22	922	943	ACCCUGUAGAUCCGAACUUUAA	.:::: :::.:::::.::::	GCGAAGUGCGGGUCUACGGGGU	Cleavage	PREDICTED: Spodoptera frugiperda sex determination protein fruitless-like (LOC118269906), transcript variant X2, mRNA	1	-	XP_035441166.1_protein tramtrack, alpha isoform-like isoform X2 [Spodoptera frugiperda]	IPR011333_SKP1/BTB/POZ domain superfamily; IPR006580_Zinc finger, TTF-type; IPR000210_BTB/POZ domain	.	.	.	.	.	.	.
Spodoptera_mature_21	XM_035585273.1	2	-1	1	22	922	943	ACCCUGUAGAUCCGAACUUUAA	.:::: :::.:::::.::::	GCGAAGUGCGGGUCUACGGGGU	Cleavage	PREDICTED: Spodoptera frugiperda sex determination protein fruitless-like (LOC118269906), transcript variant X2, mRNA	1	-	XP_035441166.1_protein tramtrack, alpha isoform-like isoform X2 [Spodoptera frugiperda]	IPR011333_SKP1/BTB/POZ domain superfamily; IPR006580_Zinc finger, TTF-type; IPR000210_BTB/POZ domain	.	.	.	.	.	.	.
Spodoptera_mature_22	XM_035593684.1	1.5	-1	1	22	4791	4812	ACCAAUGAGAACGCAGAAUGUA	.:.::: ::::::::::::::	CGCGUUCGGCGUUCUCAUUGGU	Cleavage	PREDICTED: Spodoptera frugiperda tyrosine-protein kinase Dnt-like (LOC118275647), transcript variant X1, mRNA	1	-	XP_035449577.1_tyrosine-protein kinase Dnt-like [Spodoptera frugiperda] XP_035449588.1 tyrosine-protein kinase Dnt-like [Spodoptera frugiperda]	IPR003306_WIF domain; IPR001245_Serine-threonine/tyrosine-protein kinase, catalytic domain; IPR011009_Protein kinase-like domain superfamily	.	.	.	K05128	RYK; RYK receptor-like tyrosine kinase [EC:2.7.10.1]	2	A 9130 Environmental Information Processing; B 09132 Signal transduction; C 04310 Wnt signaling pathway [PATH:ko04310]|A 9150 Organismal Systems; B 09158 Development and regeneration; C 04360 Axon guidance [PATH:ko04360]
Spodoptera_mature_23	XM_035595564.1	3.5	-1	1	22	142	163	AUACCAGAAAAUGGCCAGGAGA	:.::.:::.. :::::::::.:	UUUCUUGGUUUUUUUCUGGUGU	Cleavage	PREDICTED: Spodoptera frugiperda uncharacterized LOC118276938 (LOC118276938), transcript variant X2, mRNA	1	-	XP_035451456.1_uncharacterized protein LOC118276938 isoform X1 [Spodoptera frugiperda] XP_035451457.1 uncharacterized protein LOC118276938 isoform X1 [Spodoptera frugiperda]	IPR000618_Insect cuticle protein	.	.	.	.	.	.	.
Spodoptera_mature_24	XM_035599458.1	0	-1	1	20	9906	9925	GUUCGAUUCCCGGGUCGGGG	:::::::::::::::::::	GCCCGACCCGGGAAUCGAAC	Cleavage	PREDICTED: Spodoptera frugiperda ephrin-B2a-like (LOC118279735), mRNA	2	-	XP_035455351.1_ephrin-B2a-like [Spodoptera frugiperda]	IPR001799_Ephrin receptor-binding domain; IPR008972_Cupredoxin	1	C:GO:0016020	C:membrane	K05463	EFNB; ephrin-B	1	A 9150 Organismal Systems; B 09158 Development and regeneration; C 04360 Axon guidance [PATH:ko04360]
Spodoptera_mature_25	XM_035583851.1	2.5	-1	1	23	4189	4211	AUAUUAUGCUCAUUACUUUGGAU	.: ..::: :::::::::::::	GUGUGAAGAAAUGAGCAUAAUAG	Cleavage	PREDICTED: Spodoptera frugiperda titin-like (LOC118268988), transcript variant X3, mRNA	1	-	XP_035439744.1_uncharacterized protein LOC118268988 isoform X2 [Spodoptera frugiperda]	IPR002893_Zinc finger, MYND-type	.	.	.	.	.	.	.
Spodoptera_mature_26	XM_035581292.1	3.5	-1	1	22	888	909	UGAACACAACCCUUGGACUAGU	:. : ::::::::::::::	GGUGCUGCAAGGGUUGUGUUCU	Cleavage	PREDICTED: Spodoptera frugiperda plexin A3-like (LOC118267374), mRNA	1	-	KAF9803702.1_hypothetical protein SFRURICE_012001 [Spodoptera frugiperda]	IPR008936_Rho GTPase activation protein; IPR041019_Plexin, TIG domain 1; IPR013548_Plexin, cytoplasmic RasGAP domain; IPR002909_IPT domain; IPR001627_Sema domain; IPR014756_Immunoglobulin E-set; IPR041362_Plexin, TIG domain 2; IPR016201_PSI domain; IPR002165_Plexin repeat; IPR036352_Sema domain superfamily	4	C:GO:0016021; F:GO:0016746; F:GO:0017154; P:GO:0071526	C:integral component of membrane; F:acyltransferase activity; F:semaphorin receptor activity; P:semaphorin-plexin signaling pathway	K06820	PLXNA; plexin A	1	A 9150 Organismal Systems; B 09158 Development and regeneration; C 04360 Axon guidance [PATH:ko04360]
Spodoptera_mature_27	XM_035581292.1	3.5	-1	1	22	888	909	UGAACACAACCCUUGGACUAGU	:. : ::::::::::::::	GGUGCUGCAAGGGUUGUGUUCU	Cleavage	PREDICTED: Spodoptera frugiperda plexin A3-like (LOC118267374), mRNA	1	-	KAF9803702.1_hypothetical protein SFRURICE_012001 [Spodoptera frugiperda]	IPR008936_Rho GTPase activation protein; IPR041019_Plexin, TIG domain 1; IPR013548_Plexin, cytoplasmic RasGAP domain; IPR002909_IPT domain; IPR001627_Sema domain; IPR014756_Immunoglobulin E-set; IPR041362_Plexin, TIG domain 2; IPR016201_PSI domain; IPR002165_Plexin repeat; IPR036352_Sema domain superfamily	4	C:GO:0016021; F:GO:0016746; F:GO:0017154; P:GO:0071526	C:integral component of membrane; F:acyltransferase activity; F:semaphorin receptor activity; P:semaphorin-plexin signaling pathway	K06820	PLXNA; plexin A	1	A 9150 Organismal Systems; B 09158 Development and regeneration; C 04360 Axon guidance [PATH:ko04360]
Spodoptera_mature_28	XM_035582174.1	2	-1	1	22	2375	2396	AUUAGAAUCAGUACGCUUUGUC	.:::::::..::.::.::::	UCUAAAGCGUGUUGGUUUUAAU	Cleavage	PREDICTED: Spodoptera frugiperda connectin-like (LOC118267919), mRNA	1	-	XP_035437870.1_connectin-like [Spodoptera frugiperda] XP_035438067.1 connectin-like [Spodoptera frugiperda] KAF9801789.1 hypothetical protein SFRURICE_014943 [Spodoptera frugiperda]	IPR001611_Leucine-rich repeat; IPR003591_Leucine-rich repeat, typical subtype	.	.	.	.	.	.	.
Spodoptera_mature_29	XM_035582174.1	2	-1	1	22	2375	2396	AUUAGAAUCAGUACGCUUUGUC	.:::::::..::.::.::::	UCUAAAGCGUGUUGGUUUUAAU	Cleavage	PREDICTED: Spodoptera frugiperda connectin-like (LOC118267919), mRNA	1	-	XP_035437870.1_connectin-like [Spodoptera frugiperda] XP_035438067.1 connectin-like [Spodoptera frugiperda] KAF9801789.1 hypothetical protein SFRURICE_014943 [Spodoptera frugiperda]	IPR001611_Leucine-rich repeat; IPR003591_Leucine-rich repeat, typical subtype	.	.	.	.	.	.	.
Spodoptera_mature_30	XM_035581934.1	2.5	-1	1	22	3215	3236	UAUUUUUGUAUUACAUGGCCCA	:: :...:::::::.:.:::::	UGUGUUGUGUAAUAUAGAAAUA	Cleavage	PREDICTED: Spodoptera frugiperda toll-like receptor 6 (LOC118267758), mRNA	1	-	XP_035437827.1_toll-like receptor 6 [Spodoptera frugiperda]	IPR001611_Leucine-rich repeat; IPR003591_Leucine-rich repeat, typical subtype	.	.	.	.	.	.	.
Spodoptera_mature_31	XM_035589078.1	2	-1	1	22	230	251	UAAGCUCUUUUCUUUCUCGGGU	: ::: :::::::::::.::.	UCACGAAAAAGAAAAGAGUUUG	Cleavage	PREDICTED: Spodoptera frugiperda U3 small nucleolar RNA-associated protein 6 homolog (LOC118272515), mRNA	1	-	XP_035444971.1_U3 small nucleolar RNA-associated protein 6 homolog [Spodoptera frugiperda]	IPR011990_Tetratricopeptide-like helical domain superfamily; IPR003107_HAT (Half-A-TPR) repeat; IPR013949_U3 small nucleolar RNA-associated protein 6	2	P:GO:0000462; F:GO:0030515	P:maturation of SSU-rRNA from tricistronic rRNA transcript (SSU-rRNA, 5.8S rRNA, LSU-rRNA); F:snoRNA binding	K14557	UTP6; U3 small nucleolar RNA-associated protein 6	1	A 9120 Genetic Information Processing; B 09122 Translation; C 03008 Ribosome biogenesis in eukaryotes [PATH:ko03008]
Spodoptera_mature_32	XM_035588207.1	1.5	-1	1	22	1865	1886	GUGGGGCAAAUUGCGAAAGCUG	.::::::::::::::::: :::	UAGCUUUCGCAAUUUGCCGCAC	Cleavage	PREDICTED: Spodoptera frugiperda dynein beta chain, ciliary-like (LOC118271936), mRNA	1	-	XP_035444100.1_dynein beta chain, ciliary-like [Spodoptera frugiperda]	IPR041589_Dynein heavy chain 3, AAA+ lid domain; IPR041658_Dynein heavy chain AAA lid domain; IPR041466_Dynein heavy chain, AAA 5 extension domain; IPR027417_P-loop containing nucleoside triphosphate hydrolase; IPR035706_Dynein heavy chain, ATP-binding dynein motor region; IPR003593_AAA+ ATPase domain; IPR013602_Dynein heavy chain, domain-2; IPR035699_Dynein heavy chain, hydrolytic ATP-binding dy…	5	F:GO:0003777; F:GO:0005524; C:GO:0005874; P:GO:0007018; C:GO:0030286	F:microtubule motor activity; F:ATP binding; C:microtubule; P:microtubule-based movement; C:dynein complex	K10408	DNAH; dynein heavy chain, axonemal	3	A 9160 Human Diseases; B 09164 Neurodegenerative disease; C 05014 Amyotrophic lateral sclerosis [PATH:ko05014]|A 9160 Human Diseases; B 09164 Neurodegenerative disease; C 05016 Huntington disease [PATH:ko05016]|A 9160 Human Diseases; B 09164 Neurodegenerative disease; C 05022 Pathways of neurodegeneration - multiple diseases [PATH:ko05022]
Spodoptera_mature_33	XM_035588207.1	1.5	-1	1	22	1865	1886	GUGGGGCAAAUUGCGAAAGCUG	.::::::::::::::::: :::	UAGCUUUCGCAAUUUGCCGCAC	Cleavage	PREDICTED: Spodoptera frugiperda dynein beta chain, ciliary-like (LOC118271936), mRNA	1	-	XP_035444100.1_dynein beta chain, ciliary-like [Spodoptera frugiperda]	IPR041589_Dynein heavy chain 3, AAA+ lid domain; IPR041658_Dynein heavy chain AAA lid domain; IPR041466_Dynein heavy chain, AAA 5 extension domain; IPR027417_P-loop containing nucleoside triphosphate hydrolase; IPR035706_Dynein heavy chain, ATP-binding dynein motor region; IPR003593_AAA+ ATPase domain; IPR013602_Dynein heavy chain, domain-2; IPR035699_Dynein heavy chain, hydrolytic ATP-binding dy…	5	F:GO:0003777; F:GO:0005524; C:GO:0005874; P:GO:0007018; C:GO:0030286	F:microtubule motor activity; F:ATP binding; C:microtubule; P:microtubule-based movement; C:dynein complex	K10408	DNAH; dynein heavy chain, axonemal	3	A 9160 Human Diseases; B 09164 Neurodegenerative disease; C 05014 Amyotrophic lateral sclerosis [PATH:ko05014]|A 9160 Human Diseases; B 09164 Neurodegenerative disease; C 05016 Huntington disease [PATH:ko05016]|A 9160 Human Diseases; B 09164 Neurodegenerative disease; C 05022 Pathways of neurodegeneration - multiple diseases [PATH:ko05022]
Spodoptera_mature_34	XM_035581994.1	1.5	-1	1	22	439	460	CACGUGUAUCAUGUGGUUGAAA	:::::::.:::::::::::	CCUCAACCAUAUGAUACACGUA	Cleavage	PREDICTED: Spodoptera frugiperda L-sorbose 1-dehydrogenase-like (LOC118267801), mRNA	1	-	XP_035437887.1_L-sorbose 1-dehydrogenase-like [Spodoptera frugiperda]	IPR036188_FAD/NAD(P)-binding domain superfamily; IPR000172_Glucose-methanol-choline oxidoreductase, N-terminal; IPR012132_Glucose-methanol-choline oxidoreductase; IPR007867_Glucose-methanol-choline oxidoreductase, C-terminal	2	F:GO:0016614; F:GO:0050660	F:oxidoreductase activity, acting on CH-OH group of donors; F:flavin adenine dinucleotide binding	K00108	betA, CHDH; choline dehydrogenase [EC:1.1.99.1]	1	A 9100 Metabolism; B 09105 Amino acid metabolism; C 00260 Glycine, serine and threonine metabolism [PATH:ko00260]
Spodoptera_mature_35	XM_035578048.1	3.5	-1	1	22	1581	1602	CAAUGCCCUUGGAAAUCCCAAA	: : :::: :::::: ::::::	UGUUGGAUCUCCAAGUGCAUUG	Cleavage	PREDICTED: Spodoptera frugiperda DNA methyltransferase 1-associated protein 1-like (LOC118265244), mRNA	1	-	XP_035433941.1_DNA methyltransferase 1-associated protein 1-like [Spodoptera frugiperda] KAF9794257.1 hypothetical protein SFRURICE_009634 [Spodoptera frugiperda]	IPR032563_DAMP1, SANT/Myb-like domain; IPR008468_DNA methyltransferase 1-associated 1	8	P:GO:0006281; P:GO:0006338; F:GO:0008168; P:GO:0032259; C:GO:0035267; P:GO:0043967; P:GO:0043968; P:GO:0045892	P:DNA repair; P:chromatin remodeling; F:methyltransferase activity; P:methylation; C:NuA4 histone acetyltransferase complex; P:histone H4 acetylation; P:histone H2A acetylation; P:negative regulation of transcription, DNA-templated	K11324	DMAP1, SWC4, EAF2; DNA methyltransferase 1-associated protein 1	0	None
Spodoptera_mature_36	XM_035592263.1	2.5	-1	1	25	31	55	UGACAAUUGACUUUUGACAUUGGCA	.:::::::::::.. :::::	UCGUCGUGUCAAAAGUCGGGUGUCA	Cleavage	PREDICTED: Spodoptera frugiperda AP-1 complex subunit beta-1-like (LOC118274629), transcript variant X2, mRNA	1	-	XP_035448155.1_AP-1 complex subunit beta-1-like [Spodoptera frugiperda] XP_035448156.1 AP-1 complex subunit beta-1-like [Spodoptera frugiperda] XP_035448157.1 AP-1 complex subunit beta-1-like [Spodoptera frugiperda]	IPR009028_Coatomer/calthrin adaptor appendage, C-terminal subdomain; IPR016024_Armadillo-type fold; IPR008152_Clathrin adaptor, alpha/beta/gamma-adaptin, appendage, Ig-like subdomain; IPR016342_AP-1/2/4 complex subunit beta; IPR015151_Beta-adaptin appendage, C-terminal subdomain; IPR002553_Clathrin/coatomer adaptor, adaptin-like, N-terminal; IPR013041_Clathrin adaptor, appendage, Ig-like subdomai…	4	P:GO:0006886; P:GO:0016192; C:GO:0030131; F:GO:0030276	P:intracellular protein transport; P:vesicle-mediated transport; C:clathrin adaptor complex; F:clathrin binding	K12392	AP1B1; AP-1 complex subunit beta-1	2	A 9140 Cellular Processes; B 09141 Transport and catabolism; C 04142 Lysosome [PATH:ko04142]|A 9160 Human Diseases; B 09172 Infectious disease: viral; C 05170 Human immunodeficiency virus 1 infection [PATH:ko05170]
Spodoptera_mature_37	XM_035589604.1	2.5	-1	1	22	4013	4035	CUUGCGCUUCUCUA-ACUUUUCG	:::::: ::::::::.:::::	ACAAAAGUCUAGAGAAGUGCAAG	Cleavage	PREDICTED: Spodoptera frugiperda glutamate receptor 1-like (LOC118272813), transcript variant X2, mRNA	1	-	XP_035445497.1_glutamate receptor 1-like isoform X2 [Spodoptera frugiperda]	IPR028082_Periplasmic binding protein-like I; IPR019594_Ionotropic glutamate receptor, L-glutamate and glycine-binding domain; IPR001320_Ionotropic glutamate receptor; IPR001828_Receptor, ligand binding region	6	F:GO:0004970; P:GO:0007268; C:GO:0016021; P:GO:0034220; P:GO:0035235; C:GO:0045211	F:ionotropic glutamate receptor activity; P:chemical synaptic transmission; C:integral component of membrane; P:ion transmembrane transport; P:ionotropic glutamate receptor signaling pathway; C:postsynaptic membrane	K05313	GRIN; glutamate receptor, ionotropic, invertebrate	0	None
Spodoptera_mature_38	XM_035593973.1	3	-1	1	23	188	210	CACUCUAAGUAUGAACGCCAAGC	:::: .::::::.:::::	AAUACGCGUCUAUACUUGGAGUG	Cleavage	PREDICTED: Spodoptera frugiperda WD repeat-containing protein 20-like (LOC118275864), transcript variant X1, mRNA	1	-	XP_035449866.1_WD repeat-containing protein 20-like isoform X1 [Spodoptera frugiperda]	IPR036322_WD40-repeat-containing domain superfamily; IPR001680_WD40 repeat	.	.	.	K24741	WDR20; WD repeat-containing protein 20	0	None
Spodoptera_mature_39	XM_035576942.1	4	-1	1	21	701	721	UCACAACGGCUCUUCGUGAUU	:.:.:: .::::. :::::::	AGUUACUGAGAGUGGUUGUGA	Cleavage	PREDICTED: Spodoptera frugiperda trypsin-like (LOC118264437), mRNA	1	-	XP_035432835.1_trypsin-like [Spodoptera frugiperda]	IPR001254_Serine proteases, trypsin domain; IPR009003_Peptidase S1, PA clan	1	F:GO:0016787	F:hydrolase activity	K08649	GZMM; granzyme M [EC:3.4.21.-]	0	None
Spodoptera_mature_40	XM_035596080.1	3	-1	1	21	5033	5053	AAGCCAAGCAAAUCAAGAAUG	::::::::::: ::: :::	UUUUCUUGAUUUGGUUGACUU	Cleavage	PREDICTED: Spodoptera frugiperda nucleolar protein 4-like (LOC118277330), mRNA	1	-	XP_035451973.1_LOW QUALITY PROTEIN: nucleolar protein 4-like [Spodoptera frugiperda]	.	.	.	.	.	.	.	.
Spodoptera_mature_41	XM_035574428.1	2.5	-1	1	22	261	282	AAGACAACCUUGUGUCUCUAGC	::::..::::::: :::::	AUAAGAGGUACAAGGUCGUCUU	Cleavage	PREDICTED: Spodoptera frugiperda prostatic acid phosphatase-like (LOC118262814), mRNA	1	-	XP_035430321.1_prostatic acid phosphatase-like [Spodoptera frugiperda]	IPR029033_Histidine phosphatase superfamily; IPR000560_Histidine phosphatase superfamily, clade-2	5	F:GO:0003993; P:GO:0006771; C:GO:0016021; P:GO:0016311; P:GO:0019497	F:acid phosphatase activity; P:riboflavin metabolic process; C:integral component of membrane; P:dephosphorylation; P:hexachlorocyclohexane metabolic process	K14410	ACP2; lysosomal acid phosphatase [EC:3.1.3.2]	2	A 9100 Metabolism; B 09108 Metabolism of cofactors and vitamins; C 00740 Riboflavin metabolism [PATH:ko00740]|A 9140 Cellular Processes; B 09141 Transport and catabolism; C 04142 Lysosome [PATH:ko04142]
Spodoptera_mature_42	XM_035574428.1	2.5	-1	1	22	261	282	AAGACAACCUUGUGUCUCUAGC	::::..::::::: :::::	AUAAGAGGUACAAGGUCGUCUU	Cleavage	PREDICTED: Spodoptera frugiperda prostatic acid phosphatase-like (LOC118262814), mRNA	1	-	XP_035430321.1_prostatic acid phosphatase-like [Spodoptera frugiperda]	IPR029033_Histidine phosphatase superfamily; IPR000560_Histidine phosphatase superfamily, clade-2	5	F:GO:0003993; P:GO:0006771; C:GO:0016021; P:GO:0016311; P:GO:0019497	F:acid phosphatase activity; P:riboflavin metabolic process; C:integral component of membrane; P:dephosphorylation; P:hexachlorocyclohexane metabolic process	K14410	ACP2; lysosomal acid phosphatase [EC:3.1.3.2]	2	A 9100 Metabolism; B 09108 Metabolism of cofactors and vitamins; C 00740 Riboflavin metabolism [PATH:ko00740]|A 9140 Cellular Processes; B 09141 Transport and catabolism; C 04142 Lysosome [PATH:ko04142]
Spodoptera_mature_43	XM_035596859.1	2	-1	1	23	3186	3208	UAAAUUCGUGACAUCGAAUGUUU	.:::. ::::.:::::::::	AUUUAUUUAAUGUUACGAAUUUA	Cleavage	PREDICTED: Spodoptera frugiperda glutamate-gated chloride channel-like (LOC118277865), transcript variant X8, mRNA	1	-	XP_035452737.1_glutamate-gated chloride channel-like isoform X4 [Spodoptera frugiperda] XP_035452752.1 glutamate-gated chloride channel-like isoform X4 [Spodoptera frugiperda]	IPR036719_Neurotransmitter-gated ion-channel transmembrane domain superfamily; IPR006201_Neurotransmitter-gated ion-channel; IPR036734_Neurotransmitter-gated ion-channel ligand-binding domain superfamily; IPR006028_Gamma-aminobutyric acid A receptor/Glycine receptor alpha; IPR006202_Neurotransmitter-gated ion-channel ligand-binding domain; IPR006029_Neurotransmitter-gated ion-channel transmembran…	6	F:GO:0004888; F:GO:0005230; C:GO:0005886; P:GO:0007165; C:GO:0016021; P:GO:0034220	F:transmembrane signaling receptor activity; F:extracellular ligand-gated ion channel activity; C:plasma membrane; P:signal transduction; C:integral component of membrane; P:ion transmembrane transport	K05273	GRGLCN; glutamate receptor, anionic	0	None
Spodoptera_mature_44	XM_035596080.1	3	-1	1	21	5033	5053	AAGCCAAGCAAAUCAAGAAUG	::::::::::: ::: :::	UUUUCUUGAUUUGGUUGACUU	Cleavage	PREDICTED: Spodoptera frugiperda nucleolar protein 4-like (LOC118277330), mRNA	1	-	XP_035451973.1_LOW QUALITY PROTEIN: nucleolar protein 4-like [Spodoptera frugiperda]	.	.	.	.	.	.	.	.
Spodoptera_mature_45	XR_004782496.1	3	-1	1	21	228	248	CUCUCUCGCCUCCAUGACCUG	:.:: :.::::::.:::.:.:	CGGGGCGUGGAGGUGAGGGGG	Cleavage	PREDICTED: Spodoptera frugiperda uncharacterized LOC118262490 (LOC118262490), ncRNA	1	-	KAF9416724.1_hypothetical protein HW555_006037 [Spodoptera exigua]	.	.	.	.	.	.	.	.
Spodoptera_mature_46	XR_004782496.1	3	-1	1	21	228	248	CUCUCUCGCCUCCAUGACCUG	:.:: :.::::::.:::.:.:	CGGGGCGUGGAGGUGAGGGGG	Cleavage	PREDICTED: Spodoptera frugiperda uncharacterized LOC118262490 (LOC118262490), ncRNA	1	-	KAF9416724.1_hypothetical protein HW555_006037 [Spodoptera exigua]	.	.	.	.	.	.	.	.
Spodoptera_mature_47	XM_035600687.1	3	-1	1	23	1191	1213	ACCCUGUAGAACCGAGACUUUAU	:: :::: ::::::::::::	AUCCAGUCGAGGUUCUACAGGGC	Cleavage	PREDICTED: Spodoptera frugiperda dual specificity tyrosine-phosphorylation-regulated kinase 2-like (LOC118280579), mRNA	1	-	XP_022835297.1_dual specificity tyrosine-phosphorylation-regulated kinase 2 [Spodoptera litura] XP_035456580.1 dual specificity tyrosine-phosphorylation-regulated kinase 2-like [Spodoptera frugiperda]	IPR000719_Protein kinase domain; IPR011009_Protein kinase-like domain superfamily	4	F:GO:0004674; F:GO:0005524; P:GO:0006468; P:GO:0009069	F:protein serine/threonine kinase activity; F:ATP binding; P:protein phosphorylation; P:serine family amino acid metabolic process	K18669	DYRK2_3_4; dual specificity tyrosine-phosphorylation-regulated kinase 2/3/4 [EC:2.7.12.1]	1	A 9140 Cellular Processes; B 09143 Cell growth and death; C 04111 Cell cycle - yeast [PATH:ko04111]
Spodoptera_mature_48	XM_035575922.1	1.5	-1	1	23	12198	12220	UAUCACAUUGAAAUUUUGGCGAG	:..:::::::.::::::::	AGAACUGAAAUUUCGAUGUGAUA	Cleavage	PREDICTED: Spodoptera frugiperda protein Jumonji-like (LOC118263742), transcript variant X3, mRNA	1	-	XP_035431815.1_protein Jumonji-like isoform X3 [Spodoptera frugiperda]	IPR036431_ARID DNA-binding domain superfamily; IPR004198_Zinc finger, C5HC2-type; IPR003347_JmjC domain; IPR003349_JmjN domain; IPR001606_ARID DNA-binding domain	.	.	.	K11478	JARID2, JMJ; protein Jumonji	1	A 9140 Cellular Processes; B 09144 Cellular community - eukaryotes; C 04550 Signaling pathways regulating pluripotency of stem cells [PATH:ko04550]
Spodoptera_mature_49	XM_035590762.1	3	-1	1	22	107	128	CUGACAACAGGUACUCCACUGG	: .: ::::::..::::::::	CAGGCGGAGUAUUUGUUGUCAU	Cleavage	PREDICTED: Spodoptera frugiperda sodium- and chloride-dependent glycine transporter 1-like (LOC118273672), transcript variant X1, mRNA	1	-	XP_035446655.1_sodium- and chloride-dependent glycine transporter 1-like isoform X1 [Spodoptera frugiperda] KAF9811940.1 hypothetical protein SFRURICE_021297 [Spodoptera frugiperda]	IPR000175_Sodium:neurotransmitter symporter; IPR037272_Sodium:neurotransmitter symporter superfamily	5	F:GO:0005328; P:GO:0006812; P:GO:0006836; C:GO:0016021; P:GO:0055085	F:neurotransmitter:sodium symporter activity; P:cation transport; P:neurotransmitter transport; C:integral component of membrane; P:transmembrane transport	.	.	.	.
Spodoptera_mature_50	XR_004783796.1	2.5	-1	1	21	4396	4416	CGCGAGAUGAAAUCUGUCGGU	: ::::::: :::::.:.:::	AACGACAGAGUUCAUUUUGCG	Cleavage	PREDICTED: Spodoptera frugiperda tight junction protein ZO-1-like (LOC118277837), transcript variant X6, misc_RNA	1	-	XP_035452687.1_tight junction protein ZO-1-like isoform X1 [Spodoptera frugiperda]	.	.	.	.	K05701	TJP1, ZO1; tight junction protein 1	6	A 9140 Cellular Processes; B 09144 Cellular community - eukaryotes; C 04520 Adherens junction [PATH:ko04520]|A 9140 Cellular Processes; B 09144 Cellular community - eukaryotes; C 04530 Tight junction [PATH:ko04530]|A 9140 Cellular Processes; B 09144 Cellular community - eukaryotes; C 04540 Gap junction [PATH:ko04540]|A 9160 Human Diseases; B 09171 Infectious disease: bacterial; C 05110 Vibrio cho…
Spodoptera_mature_51	XM_035582748.1	3	-1	1	22	856	877	UGAACACAGCCCUUGGAUUAGU	: :. ::::::::::::::: :	AGUGUUCCAAGGGCUGUGUUAA	Cleavage	PREDICTED: Spodoptera frugiperda platelet endothelial aggregation receptor 1-like (LOC118268307), mRNA	1	-	XP_035438641.1_platelet endothelial aggregation receptor 1-like [Spodoptera frugiperda]	IPR000742_EGF-like domain	1	C:GO:0016021	C:integral component of membrane	.	.	.	.
Spodoptera_mature_52	XM_035588337.1	3	-1	1	23	1160	1182	GUUCAUAUCAACGCAUUGUUGGA	.::::.:::::::::.:.	GUGGUUAAUGUGUUGAUAUGGAU	Cleavage	PREDICTED: Spodoptera frugiperda uncharacterized LOC118272037 (LOC118272037), mRNA	1	-	XP_035444230.1_uncharacterized protein LOC118272037 [Spodoptera frugiperda]	.	.	.	.	.	.	.	.
Spodoptera_mature_53	XR_004784181.1	2	-1	1	22	3901	3922	UGAGUCGUUCUUAAAGUAUGCC	::::::::::::: :::.:	AAGAUACUUUAAGAACAACUUA	Cleavage	PREDICTED: Spodoptera frugiperda protein toll-like (LOC118281105), transcript variant X2, misc_RNA	1	-	XP_035457459.1_protein toll-like [Spodoptera frugiperda] XP_035457461.1 protein toll-like [Spodoptera frugiperda]	.	.	.	.	K18809	TL; protein toll	1	A 9150 Organismal Systems; B 09151 Immune system; C 04624 Toll and Imd signaling pathway [PATH:ko04624]
Spodoptera_mature_54	XM_035574249.1	1	-1	1	21	3868	3888	CCCUUUUCGUGUUUUAUUAAC	::::::::::::::::::::	GUUAAUAAAACACGAAAAGGC	Cleavage	PREDICTED: Spodoptera frugiperda uncharacterized LOC118262687 (LOC118262687), transcript variant X3, mRNA	1	-	XP_035430125.1_uncharacterized protein LOC118262687 isoform X1 [Spodoptera frugiperda]	IPR013087_Zinc finger C2H2-type	.	.	.	.	.	.	.
Spodoptera_mature_55	-	-	-	-	-	-	-	-	-	-	-	-	-	-	-	-	-	-	-	-	-	-	-
Spodoptera_mature_56	XM_035602491.1	2	-1	1	21	1113	1133	CUCAGUAUUACUUUGGACCCA	::: ::::::::::.::.:	CUGGUGCAAAGUAAUAUUGGG	Cleavage	PREDICTED: Spodoptera frugiperda dynein assembly factor 5, axonemal-like (LOC118281772), mRNA	1	-	XP_035458384.1_dynein assembly factor 5, axonemal-like [Spodoptera frugiperda]	IPR016024_Armadillo-type fold	.	.	.	K19759	DNAAF5; dynein assembly factor 5, axonemal	0	None
Spodoptera_mature_57	XM_035584580.1	2.5	-1	1	23	4178	4200	UGUCUGAAGUUGUGUACUUACUU	:.::: :::::::::::..	CGCAAGGUAAACAACUUCAGAUG	Cleavage	PREDICTED: Spodoptera frugiperda CTD nuclear envelope phosphatase 1 homolog (LOC118269461), mRNA	1	-	XP_021194453.1_CTD nuclear envelope phosphatase 1 homolog [Helicoverpa armigera] XP_022837696.1 CTD nuclear envelope phosphatase 1 homolog [Spodoptera litura] XP_035440473.1 CTD nuclear envelope phosphatase 1 homolog [Spodoptera frugiperda] PZC74886.1 hypothetical protein B5X24_HaOG207049 [Helicoverpa armigera]	IPR011948_Dullard phosphatase domain, eukaryotic; IPR004274_FCP1 homology domain; IPR036412_HAD-like superfamily	2	P:GO:0016311; F:GO:0016791	P:dephosphorylation; F:phosphatase activity	K17617	CTDNEP1, DULLARD, NEM1; CTD nuclear envelope phosphatase 1 [EC:3.1.3.16]	0	None
Spodoptera_mature_58	XM_035574249.1	1	-1	1	21	3868	3888	CCCUUUUCGUGUUUUAUUAAC	::::::::::::::::::::	GUUAAUAAAACACGAAAAGGC	Cleavage	PREDICTED: Spodoptera frugiperda uncharacterized LOC118262687 (LOC118262687), transcript variant X3, mRNA	1	-	XP_035430125.1_uncharacterized protein LOC118262687 isoform X1 [Spodoptera frugiperda]	IPR013087_Zinc finger C2H2-type	.	.	.	.	.	.	.
Spodoptera_mature_59	-	-	-	-	-	-	-	-	-	-	-	-	-	-	-	-	-	-	-	-	-	-	-
Spodoptera_mature_60	XM_035594119.1	2	-1	1	24	802	825	AUUCCAAUGUUCGUUAGUGAUAUA	: ..::::.:.::::::::::	AGAACUGCUAAUGGACAUUGGAAU	Cleavage	PREDICTED: Spodoptera frugiperda uncharacterized LOC118275993 (LOC118275993), mRNA	1	-	XP_035450012.1_uncharacterized protein LOC118275993 [Spodoptera frugiperda]	IPR000477_Reverse transcriptase domain; IPR002156_Ribonuclease H domain	.	.	.	.	.	.	.
Spodoptera_mature_61	XM_035586809.1	2.5	-1	1	22	1112	1133	CCUAUCAUCGCUAUCACUACCC	::::::.:::::.::.:::	UAGUAGUGGUAGCGGUGGUAGU	Cleavage	PREDICTED: Spodoptera frugiperda rho GTPase-activating protein 6-like (LOC118270964), transcript variant X1, mRNA	1	-	XP_035442702.1_rho GTPase-activating protein 6-like isoform X1 [Spodoptera frugiperda]	IPR008936_Rho GTPase activation protein; IPR000198_Rho GTPase-activating protein domain	.	.	.	K20631	ARHGAP6; Rho GTPase-activating protein 6	0	None
Spodoptera_mature_62	XM_035587072.1	1.5	-1	1	22	995	1016	UGCAGUGUUUGUUGCUGGACCA	:: :::::::.::::::::::	UGUGCCAGCAAUAAACACUGCA	Cleavage	PREDICTED: Spodoptera frugiperda REPTOR-binding partner-like (LOC118271129), transcript variant X3, mRNA	1	-	XP_022823828.1_cAMP-responsive element-binding protein-like 2 isoform X4 [Spodoptera litura] XP_035442888.1 REPTOR-binding partner-like isoform X3 [Spodoptera frugiperda] XP_035442965.1 REPTOR-binding partner-like isoform X3 [Spodoptera frugiperda]	IPR004827_Basic-leucine zipper domain	4	F:GO:0003700; C:GO:0005667; P:GO:0006355; P:GO:0006355	F:DNA-binding transcription factor activity; C:transcription regulator complex; P:regulation of transcription, DNA-templated; P:regulation of transcription, DNA-templated	.	.	.	.
Spodoptera_mature_63	XM_035594119.1	2	-1	1	24	802	825	AUUCCAAUGUUCGUUAGUGAUAUA	: ..::::.:.::::::::::	AGAACUGCUAAUGGACAUUGGAAU	Cleavage	PREDICTED: Spodoptera frugiperda uncharacterized LOC118275993 (LOC118275993), mRNA	1	-	XP_035450012.1_uncharacterized protein LOC118275993 [Spodoptera frugiperda]	IPR000477_Reverse transcriptase domain; IPR002156_Ribonuclease H domain	.	.	.	.	.	.	.
Spodoptera_mature_64	XM_035585274.1	3.5	-1	1	22	921	942	UACCCUGUAGAUCCGAAUUUGU	::.: :::.:::::.::::	CGAAGUGCGGGUCUACGGGGUC	Cleavage	PREDICTED: Spodoptera frugiperda sex determination protein fruitless-like (LOC118269906), transcript variant X3, mRNA	1	pxy-miR-10-5p	XP_035441167.1_protein tramtrack, beta isoform-like isoform X3 [Spodoptera frugiperda]	IPR011333_SKP1/BTB/POZ domain superfamily; IPR013087_Zinc finger C2H2-type; IPR000210_BTB/POZ domain; IPR036236_Zinc finger C2H2 superfamily	1	F:GO:0003676	F:nucleic acid binding	.	.	.	.
Spodoptera_mature_65	XM_035594517.1	1.5	-1	1	23	1827	1849	AGGCAAGAAGUCGGCAUAGCUGU	: ::::: :::.:::::::::	UAAACUAUGACGAUUUCUUGCCU	Cleavage	PREDICTED: Spodoptera frugiperda leucine zipper putative tumor suppressor 2 homolog (LOC118276266), transcript variant X2, mRNA	1	bmo-miR-31-5p	XP_035450410.1_leucine zipper putative tumor suppressor 2 homolog isoform X2 [Spodoptera frugiperda]	.	.	.	.	.	.	.	.
Spodoptera_mature_66	XM_035594517.1	1.5	-1	1	23	1827	1849	AGGCAAGAAGUCGGCAUAGCUGU	: ::::: :::.:::::::::	UAAACUAUGACGAUUUCUUGCCU	Cleavage	PREDICTED: Spodoptera frugiperda leucine zipper putative tumor suppressor 2 homolog (LOC118276266), transcript variant X2, mRNA	1	bmo-miR-31-5p	XP_035450410.1_leucine zipper putative tumor suppressor 2 homolog isoform X2 [Spodoptera frugiperda]	.	.	.	.	.	.	.	.
Spodoptera_mature_67	XM_035577244.1	2	-1	1	22	329	350	UGAGAUCAUUGUGAAAGCUGAU	: .::::::.::.:::::.:.:	ACUAGCUUUUACGAUGAUUUUA	Cleavage	PREDICTED: Spodoptera frugiperda major facilitator superfamily domain-containing protein 10-like (LOC118264657), mRNA	1	bmo-bantam-5p	XP_035433137.1_major facilitator superfamily domain-containing protein 10-like [Spodoptera frugiperda] KAF9815427.1 hypothetical protein SFRURICE_011579 [Spodoptera frugiperda]	IPR011701_Major facilitator superfamily; IPR036259_MFS transporter superfamily	.	.	.	.	.	.	.
Spodoptera_mature_68	XM_035582082.1	3	-1	1	22	282	303	AAGAGAGCUAUCCGUCGACAGU	:.::::::.::::.::: :.::	AUUGUCGAUGGAUGGCUGUUUU	Cleavage	PREDICTED: Spodoptera frugiperda ankyrin repeat and SOCS box protein 3-like (LOC118267841), mRNA	1	sfr-miR-281-5p	XP_035437975.1_ankyrin repeat and SOCS box protein 3-like [Spodoptera frugiperda] KAF9807836.1 hypothetical protein SFRURICE_000617 [Spodoptera frugiperda]	IPR002110_Ankyrin repeat; IPR001496_SOCS box domain; IPR036770_Ankyrin repeat-containing domain superfamily; IPR020683_Ankyrin repeat-containing domain; IPR036036_SOCS box-like domain superfamily	1	P:GO:0035556	P:intracellular signal transduction	K10325	ASB3; ankyrin repeat and SOCS box protein 3	0	None
Spodoptera_mature_69	XM_035600234.1	2.5	-1	1	23	428	450	UAAUACUGUCAGGUAAAGAUGUC	:.::.:::::::: .:::::::	AAUAUUUUUACCUGUUAGUAUUA	Cleavage	PREDICTED: Spodoptera frugiperda protein bric-a-brac 2-like (LOC118280273), transcript variant X5, mRNA	1	bmo-miR-8-5p	XP_035456123.1_uncharacterized protein LOC118280273 isoform X1 [Spodoptera frugiperda] XP_035456124.1 uncharacterized protein LOC118280273 isoform X1 [Spodoptera frugiperda] XP_035456125.1 uncharacterized protein LOC118280273 isoform X1 [Spodoptera frugiperda] XP_035456126.1 uncharacterized protein LOC118280273 isoform X1 [Spodoptera frugiperda] XP_035456127.1 uncharacterized protein LOC118280273…	IPR009057_Homeobox-like domain superfamily; IPR000210_BTB/POZ domain; IPR011333_SKP1/BTB/POZ domain superfamily	1	F:GO:0003677	F:DNA binding	.	.	.	.
Spodoptera_mature_70	XM_035598585.1	3	-1	1	23	1466	1488	UAUUCGAGACCUCUGCUGAUCCU	:: :::::. :::::.:.::::.	AGUAUCAGUUGAGGUUUUGAAUG	Cleavage	PREDICTED: Spodoptera frugiperda serine/threonine-protein kinase S6KL-like (LOC118279054), mRNA	1	sfr-miR-6094-5p	XP_035454478.1_serine/threonine-protein kinase S6KL-like [Spodoptera frugiperda]	IPR000719_Protein kinase domain; IPR011009_Protein kinase-like domain superfamily	3	F:GO:0004672; F:GO:0005524; P:GO:0006468	F:protein kinase activity; F:ATP binding; P:protein phosphorylation	K17529	SGK494; uncharacterized serine/threonine-protein kinase SgK494 [EC:2.7.11.1]	0	None
Spodoptera_mature_71	XR_004783270.1	3	-1	1	22	203	224	UGGACGGAGAACUGAUAAGGGC	::.:::: :::::::: ::::	CCCUUUAUGAGUUCUCCUUCCA	Cleavage	PREDICTED: Spodoptera frugiperda uncharacterized LOC118271130 (LOC118271130), ncRNA	1	bmo-miR-184-3p	KAF9813969.1_hypothetical protein SFRURICE_019418 [Spodoptera frugiperda]	.	.	.	.	.	.	.	.
Spodoptera_mature_72	XM_035582469.1	1.5	-1	1	24	1755	1778	AAUGGCACUGGAAGAAUUCACGGG	:::::::::.::::::::	CUGAAGAAUUCUUCUAGUGCCAUA	Cleavage	PREDICTED: Spodoptera frugiperda tetratricopeptide repeat protein 21B-like (LOC118268153), transcript variant X1, mRNA	1	bmo-miR-263a-5p	KAF9800483.1_hypothetical protein SFRURICE_013035 [Spodoptera frugiperda]	IPR019734_Tetratricopeptide repeat; IPR011990_Tetratricopeptide-like helical domain superfamily	.	.	.	K19673	TTC21B, IFT139B; tetratricopeptide repeat protein 21B	0	None
Spodoptera_mature_73	XM_035581898.1	3.5	-1	1	22	2478	2499	UAGGAACUUCAUACCGUGCUCU	:::::.:::::::..::	UACUAACGGUGUGAAGUUUUUA	Cleavage	PREDICTED: Spodoptera frugiperda fatty acid synthase-like (LOC118267741), mRNA	1	bmo-miR-276-5p	XP_035437791.1_fatty acid synthase-like [Spodoptera frugiperda]	IPR020843_Polyketide synthase, enoylreductase domain; IPR016036_Malonyl-CoA ACP transacylase, ACP-binding; IPR001031_Thioesterase; IPR016039_Thiolase-like; IPR020801_Polyketide synthase, acyl transferase domain; IPR020841_Polyketide synthase, beta-ketoacyl synthase domain; IPR014031_Beta-ketoacyl synthase, C-terminal; IPR029058_Alpha/Beta hydrolase fold; IPR032821_Ketoacyl-synthetase, C-terminal …	2	F:GO:0016491; F:GO:0016740	F:oxidoreductase activity; F:transferase activity	K00665	FASN; fatty acid synthase, animal type [EC:2.3.1.85]	4	A 9100 Metabolism; B 09103 Lipid metabolism; C 00061 Fatty acid biosynthesis [PATH:ko00061]|A 9130 Environmental Information Processing; B 09132 Signal transduction; C 04152 AMPK signaling pathway [PATH:ko04152]|A 9150 Organismal Systems; B 09152 Endocrine system; C 04910 Insulin signaling pathway [PATH:ko04910]|A 9160 Human Diseases; B 09167 Endocrine and metabolic disease; C 04936 Alcoholic liv…
Spodoptera_mature_74	XM_035581898.1	3.5	-1	1	22	2478	2499	UAGGAACUUCAUACCGUGCUCU	:::::.:::::::..::	UACUAACGGUGUGAAGUUUUUA	Cleavage	PREDICTED: Spodoptera frugiperda fatty acid synthase-like (LOC118267741), mRNA	1	bmo-miR-276-5p	XP_035437791.1_fatty acid synthase-like [Spodoptera frugiperda]	IPR020843_Polyketide synthase, enoylreductase domain; IPR016036_Malonyl-CoA ACP transacylase, ACP-binding; IPR001031_Thioesterase; IPR016039_Thiolase-like; IPR020801_Polyketide synthase, acyl transferase domain; IPR020841_Polyketide synthase, beta-ketoacyl synthase domain; IPR014031_Beta-ketoacyl synthase, C-terminal; IPR029058_Alpha/Beta hydrolase fold; IPR032821_Ketoacyl-synthetase, C-terminal …	2	F:GO:0016491; F:GO:0016740	F:oxidoreductase activity; F:transferase activity	K00665	FASN; fatty acid synthase, animal type [EC:2.3.1.85]	4	A 9100 Metabolism; B 09103 Lipid metabolism; C 00061 Fatty acid biosynthesis [PATH:ko00061]|A 9130 Environmental Information Processing; B 09132 Signal transduction; C 04152 AMPK signaling pathway [PATH:ko04152]|A 9150 Organismal Systems; B 09152 Endocrine system; C 04910 Insulin signaling pathway [PATH:ko04910]|A 9160 Human Diseases; B 09167 Endocrine and metabolic disease; C 04936 Alcoholic liv…
Spodoptera_mature_75	XM_035573889.1	0	-1	1	22	837	858	UCAGUCUUUUUCUCUCUCCUAU	::::::::::::::::::::::	AUAGGAGAGAGAAAAAGACUGA	Cleavage	PREDICTED: Spodoptera frugiperda uncharacterized LOC118262475 (LOC118262475), transcript variant X3, mRNA	1	sfr-miR-14-5p	XP_035429764.1_uncharacterized protein LOC118262475 isoform X1 [Spodoptera frugiperda] XP_035429772.1 uncharacterized protein LOC118262475 isoform X1 [Spodoptera frugiperda] XP_035429782.1 uncharacterized protein LOC118262475 isoform X1 [Spodoptera frugiperda] XP_035429790.1 uncharacterized protein LOC118262475 isoform X1 [Spodoptera frugiperda]	.	.	.	.	.	.	.	.
Spodoptera_mature_76	XM_035574740.1	2.5	-1	1	24	145	169	CCGGACGAACUUCC-CAGCUCGGCC	.:::: ::::::::::::::	AUGAUGGCUGUGGAAGUUCGUCCGG	Cleavage	PREDICTED: Spodoptera frugiperda ecdysone-induced protein 74EF-like (LOC118263008), transcript variant X6, mRNA	1	bmo-miR-278-5p	XP_035430633.1_ecdysone-induced protein 74EF-like isoform X4 [Spodoptera frugiperda]	IPR000418_Ets domain; IPR036390_Winged helix DNA-binding domain superfamily	6	F:GO:0003700; C:GO:0005634; C:GO:0005667; P:GO:0006355; P:GO:0006355; F:GO:0043565	F:DNA-binding transcription factor activity; C:nucleus; C:transcription regulator complex; P:regulation of transcription, DNA-templated; P:regulation of transcription, DNA-templated; F:sequence-specific DNA binding	K09428	ELF1_2_4; E74-like factor 1/2/4	1	A 9140 Cellular Processes; B 09143 Cell growth and death; C 04214 Apoptosis - fly [PATH:ko04214]
Spodoptera_mature_77	XR_004783148.1	0.5	-1	1	23	2039	2061	UAUCACAGCCAGCUUUGUUGACU	.::.::::::::::::::::	UCAUAAUAAAGCUGGCUGUGAUA	Cleavage	PREDICTED: Spodoptera frugiperda uncharacterized LOC118269766 (LOC118269766), transcript variant X3, misc_RNA	1	sfr-miR-2c-5p	XP_022826373.1_uncharacterized protein LOC111356304 [Spodoptera litura]	.	.	.	.	.	.	.	.
Spodoptera_mature_78	XM_035573887.1	2.5	-1	1	22	4321	4342	UCAGUCUUGUCGAAUGGUGGGU	:...:..:::.:::::::.:::	AUUUAUUAUUUGACAAGAUUGA	Cleavage	PREDICTED: Spodoptera frugiperda voltage-dependent calcium channel type A subunit alpha-1-like (LOC118262482), transcript variant X6, mRNA	1	sfr-miR-2766-5p	XP_022818666.1_LOW QUALITY PROTEIN: voltage-dependent calcium channel type A subunit alpha-1 [Spodoptera litura]	IPR014873_Voltage-dependent calcium channel, alpha-1 subunit, IQ domain; IPR005821_Ion transport domain; IPR031649_Voltage-dependent L-type calcium channel, IQ-associated domain; IPR011992_EF-hand domain pair	5	F:GO:0005245; F:GO:0005509; C:GO:0005891; P:GO:0034765; P:GO:0070588	F:voltage-gated calcium channel activity; F:calcium ion binding; C:voltage-gated calcium channel complex; P:regulation of ion transmembrane transport; P:calcium ion transmembrane transport	K04849	CACNA1B, CAV2.2; voltage-dependent calcium channel N type alpha-1B	15	A 9130 Environmental Information Processing; B 09132 Signal transduction; C 04010 MAPK signaling pathway [PATH:ko04010]|A 9130 Environmental Information Processing; B 09132 Signal transduction; C 04020 Calcium signaling pathway [PATH:ko04020]|A 9150 Organismal Systems; B 09156 Nervous system; C 04727 GABAergic synapse [PATH:ko04727]|A 9150 Organismal Systems; B 09156 Nervous system; C 04725 Choli…
Spodoptera_mature_79	XM_035577542.1	2.5	-1	1	23	3099	3121	UCUUUGGUUAUCUAGCUGUAUGA	:::::: ::: :::::::::::	ACAUACAACUAAAUAACCAAAGA	Cleavage	PREDICTED: Spodoptera frugiperda neuroendocrine protein 7B2-like (LOC118264900), transcript variant X3, mRNA	1	bmo-miR-9a-5p	XP_035433433.1_uncharacterized protein LOC118264900 isoform X1 [Spodoptera frugiperda]	IPR007945_Neuroendocrine 7B2 precursor	3	P:GO:0007218; C:GO:0016021; C:GO:0030141	P:neuropeptide signaling pathway; C:integral component of membrane; C:secretory granule	.	.	.	.
Spodoptera_mature_80	XM_035580747.1	2	-1	1	21	107	127	UCAUAAGACACACGCGGCUCU	: .: ::.:::::::::::::	AUGGACGUGUGUGUCUUAUGA	Cleavage	PREDICTED: Spodoptera frugiperda peptidyl-prolyl cis-trans isomerase G-like (LOC118267017), transcript variant X11, mRNA	1	bmo-miR-970-5p	XP_035436640.1_serine/arginine repetitive matrix protein 2-like isoform X11 [Spodoptera frugiperda]	IPR013170_mRNA splicing factor Cwf21 domain	.	.	.	K13172	SRRM2, SRM300; serine/arginine repetitive matrix protein 2	0	None
Spodoptera_mature_81	XM_035574839.1	3	-1	1	22	954	975	AAUUGCACCAAUCCCGGCCUGC	: :::::::::::::::	AAGUGGCGGGAUUGGUGCAAUA	Cleavage	PREDICTED: Spodoptera frugiperda leucine-rich repeat-containing protein 40-like (LOC118263065), transcript variant X1, mRNA	1	bmo-miR-92b	XP_035430732.1_leucine-rich repeat-containing protein 57-like isoform X1 [Spodoptera frugiperda]	IPR001611_Leucine-rich repeat	.	.	.	.	.	.	.
Spodoptera_mature_82	XM_035574839.1	3	-1	1	22	954	975	AAUUGCACCAAUCCCGGCCUGC	: :::::::::::::::	AAGUGGCGGGAUUGGUGCAAUA	Cleavage	PREDICTED: Spodoptera frugiperda leucine-rich repeat-containing protein 40-like (LOC118263065), transcript variant X1, mRNA	1	bmo-miR-92b	XP_035430732.1_leucine-rich repeat-containing protein 57-like isoform X1 [Spodoptera frugiperda]	IPR001611_Leucine-rich repeat	.	.	.	.	.	.	.
Spodoptera_mature_83	XM_035591765.1	2	-1	1	22	807	828	CAUCACAGUCAGAGUUCUAGCU	::::::.:::.:::::::	GAAGAGAACUUUGAUUGUGAUG	Cleavage	PREDICTED: Spodoptera frugiperda zinc finger protein 878-like (LOC118274304), transcript variant X2, mRNA	1	sfr-miR-11-5p	XP_035447658.1_zinc finger protein 878-like isoform X2 [Spodoptera frugiperda]	IPR036236_Zinc finger C2H2 superfamily; IPR013087_Zinc finger C2H2-type; IPR012934_Zinc finger, AD-type	1	F:GO:0005488	F:binding	K09228	KRAB; KRAB domain-containing zinc finger protein	1	A 9160 Human Diseases; B 09172 Infectious disease: viral; C 05168 Herpes simplex virus 1 infection [PATH:ko05168]
Spodoptera_mature_84	XM_035584339.1	3	-1	1	22	1359	1380	UGACUAGAUCCACACUCAUCCA	: :::: :::::: :::::::.	UAGAUGCGUGUGGUUCUAGUCG	Cleavage	PREDICTED: Spodoptera frugiperda uncharacterized LOC118269296 (LOC118269296), mRNA	1	bmo-miR-279a	XP_035440232.1_uncharacterized protein LOC118269296 [Spodoptera frugiperda]	IPR000884_Thrombospondin type-1 (TSP1) repeat; IPR036383_Thrombospondin type-1 (TSP1) repeat superfamily; IPR001791_Laminin G domain; IPR013320_Concanavalin A-like lectin/glucanase domain superfamily	1	C:GO:0016021	C:integral component of membrane	.	.	.	.
Spodoptera_mature_85	XR_004783080.1	3	-1	1	23	145	167	UUUGUGACCGUCACUAACGGGCA	::::. ::::::: :::::	UUUACGUUGCUGACGGUAACAAA	Cleavage	PREDICTED: Spodoptera frugiperda uncharacterized LOC118269069 (LOC118269069), ncRNA	1	bmo-miR-274-5p	KOB67329.1_Uncharacterized protein OBRU01_19967 [Operophtera brumata]	.	1	C:GO:0016021	C:integral component of membrane	.	.	.	.
Spodoptera_mature_86	XR_004783080.1	3	-1	1	23	145	167	UUUGUGACCGUCACUAACGGGCA	::::. ::::::: :::::	UUUACGUUGCUGACGGUAACAAA	Cleavage	PREDICTED: Spodoptera frugiperda uncharacterized LOC118269069 (LOC118269069), ncRNA	1	bmo-miR-274-5p	KOB67329.1_Uncharacterized protein OBRU01_19967 [Operophtera brumata]	.	1	C:GO:0016021	C:integral component of membrane	.	.	.	.
Spodoptera_mature_87	XR_004783080.1	3	-1	1	23	145	167	UUUGUGACCGUCACUAACGGGCA	::::. ::::::: :::::	UUUACGUUGCUGACGGUAACAAA	Cleavage	PREDICTED: Spodoptera frugiperda uncharacterized LOC118269069 (LOC118269069), ncRNA	1	bmo-miR-274-5p	KOB67329.1_Uncharacterized protein OBRU01_19967 [Operophtera brumata]	.	1	C:GO:0016021	C:integral component of membrane	.	.	.	.
Spodoptera_mature_88	XM_035578290.1	0	-1	1	22	681	702	CGCGCUACUCCGGCGCCGGGCU	::::::::::::::::::::::	AGCCCGGCGCCGGAGUAGCGCG	Cleavage	PREDICTED: Spodoptera frugiperda uncharacterized LOC118265435 (LOC118265435), mRNA	1	bmo-miR-275-3p	XP_035434183.1_uncharacterized protein LOC118265435 [Spodoptera frugiperda]	.	.	.	.	.	.	.	.
Spodoptera_mature_89	XM_035578290.1	0	-1	1	22	681	702	CGCGCUACUCCGGCGCCGGGCU	::::::::::::::::::::::	AGCCCGGCGCCGGAGUAGCGCG	Cleavage	PREDICTED: Spodoptera frugiperda uncharacterized LOC118265435 (LOC118265435), mRNA	1	bmo-miR-275-3p	XP_035434183.1_uncharacterized protein LOC118265435 [Spodoptera frugiperda]	.	.	.	.	.	.	.	.
Spodoptera_mature_90	XM_035594257.1	2.5	-1	1	22	548	569	UGACUAGAUCCAUACUCGUCUG	:::. :::::::::.::.:	GCUACGGUUAUGGAUCUGGUUA	Cleavage	PREDICTED: Spodoptera frugiperda keratin-associated protein 6-2-like (LOC118276094), mRNA	1	sfr-miR-279c-5p	XP_035450150.1_keratin-associated protein 6-2-like [Spodoptera frugiperda]	.	.	.	.	.	.	.	.
Spodoptera_mature_91	XM_035588903.1	3.5	-1	1	22	3044	3065	UGACUAGAUCUACACUCAUUGA	.:.:::: ::::::: :::.:	AUAGUGAGCGUAGAUCAAGUUA	Cleavage	PREDICTED: Spodoptera frugiperda cyclin-dependent kinase 14-like (LOC118272406), transcript variant X1, mRNA	1	sfr-miR-279a-5p	XP_035444788.1_cyclin-dependent kinase 14-like isoform X1 [Spodoptera frugiperda] XP_035444796.1 cyclin-dependent kinase 14-like isoform X1 [Spodoptera frugiperda]	IPR000719_Protein kinase domain; IPR011009_Protein kinase-like domain superfamily	4	F:GO:0004672; F:GO:0005524; P:GO:0006468; F:GO:0020037	F:protein kinase activity; F:ATP binding; P:protein phosphorylation; F:heme binding	K08821	CDK14, PFTK1; cyclin-dependent kinase 14 [EC:2.7.11.22]	1	A 9160 Human Diseases; B 09161 Cancer: overview; C 05202 Transcriptional misregulation in cancer [PATH:ko05202]
Spodoptera_mature_92	XM_035602166.1	2	-1	1	22	1747	1768	UGACUAGAUUAUCACUUAUCCU	:::::::.::: :::::::	AUUAUAAGUGGUAAACUAGUCA	Cleavage	PREDICTED: Spodoptera frugiperda tachykinin-like peptides receptor 99D (LOC118281565), transcript variant X2, mRNA	1	sfr-miR-279b-5p	XP_035458059.1_tachykinin-like peptides receptor 99D isoform X2 [Spodoptera frugiperda]	IPR000276_G protein-coupled receptor, rhodopsin-like; IPR001681_Neurokinin receptor	6	F:GO:0004995; C:GO:0005886; P:GO:0007187; P:GO:0007217; P:GO:0007268; C:GO:0016021	F:tachykinin receptor activity; C:plasma membrane; P:G protein-coupled receptor signaling pathway, coupled to cyclic nucleotide second messenger; P:tachykinin receptor signaling pathway; P:chemical synaptic transmission; C:integral component of membrane	K04224	TACR3; tachykinin receptor 3	2	A 9130 Environmental Information Processing; B 09132 Signal transduction; C 04020 Calcium signaling pathway [PATH:ko04020]|A 9130 Environmental Information Processing; B 09133 Signaling molecules and interaction; C 04080 Neuroactive ligand-receptor interaction [PATH:ko04080]
Spodoptera_mature_93	XM_035579979.1	2.5	-1	1	22	2238	2259	CUAAGUACUAGUGCCGCAGGAG	: ::::::.::::::::: .:	AUGCUGCGGUACUAGUACUAGG	Cleavage	PREDICTED: Spodoptera frugiperda gamma-tubulin complex component 4-like (LOC118266504), mRNA	1	bmo-miR-252-5p	XP_035435648.1_gamma-tubulin complex component 4-like [Spodoptera frugiperda] XP_035435872.1 gamma-tubulin complex component 4-like [Spodoptera frugiperda]	IPR041470_Gamma tubulin complex component protein, N-terminal; IPR040457_Gamma tubulin complex component, C-terminal	7	C:GO:0000922; C:GO:0005737; C:GO:0005815; C:GO:0005874; P:GO:0007020; F:GO:0043015; C:GO:0045298	C:spindle pole; C:cytoplasm; C:microtubule organizing center; C:microtubule; P:microtubule nucleation; F:gamma-tubulin binding; C:tubulin complex	K16571	TUBGCP4, GCP4; gamma-tubulin complex component 4	0	None
Spodoptera_mature_94	XM_035579979.1	2.5	-1	1	22	2238	2259	CUAAGUACUAGUGCCGCAGGAG	: ::::::.::::::::: .:	AUGCUGCGGUACUAGUACUAGG	Cleavage	PREDICTED: Spodoptera frugiperda gamma-tubulin complex component 4-like (LOC118266504), mRNA	1	bmo-miR-252-5p	XP_035435648.1_gamma-tubulin complex component 4-like [Spodoptera frugiperda] XP_035435872.1 gamma-tubulin complex component 4-like [Spodoptera frugiperda]	IPR041470_Gamma tubulin complex component protein, N-terminal; IPR040457_Gamma tubulin complex component, C-terminal	7	C:GO:0000922; C:GO:0005737; C:GO:0005815; C:GO:0005874; P:GO:0007020; F:GO:0043015; C:GO:0045298	C:spindle pole; C:cytoplasm; C:microtubule organizing center; C:microtubule; P:microtubule nucleation; F:gamma-tubulin binding; C:tubulin complex	K16571	TUBGCP4, GCP4; gamma-tubulin complex component 4	0	None
Spodoptera_mature_95	XM_035579979.1	2.5	-1	1	22	2238	2259	CUAAGUACUAGUGCCGCAGGAG	: ::::::.::::::::: .:	AUGCUGCGGUACUAGUACUAGG	Cleavage	PREDICTED: Spodoptera frugiperda gamma-tubulin complex component 4-like (LOC118266504), mRNA	1	bmo-miR-252-5p	XP_035435648.1_gamma-tubulin complex component 4-like [Spodoptera frugiperda] XP_035435872.1 gamma-tubulin complex component 4-like [Spodoptera frugiperda]	IPR041470_Gamma tubulin complex component protein, N-terminal; IPR040457_Gamma tubulin complex component, C-terminal	7	C:GO:0000922; C:GO:0005737; C:GO:0005815; C:GO:0005874; P:GO:0007020; F:GO:0043015; C:GO:0045298	C:spindle pole; C:cytoplasm; C:microtubule organizing center; C:microtubule; P:microtubule nucleation; F:gamma-tubulin binding; C:tubulin complex	K16571	TUBGCP4, GCP4; gamma-tubulin complex component 4	0	None
Spodoptera_mature_96	XM_035574837.1	3	-1	1	22	12063	12084	UUGGUCCCCUUCAACCAGCUGU	.:: :: ::.:::::.::::	UGGGCGGGGUGGAGGGGGCCAA	Cleavage	PREDICTED: Spodoptera frugiperda probable E3 ubiquitin-protein ligase HERC2 (LOC118263064), mRNA	2	bmo-miR-133	XP_035430730.1_probable E3 ubiquitin-protein ligase HERC2 [Spodoptera frugiperda]	IPR040847_Mind bomb, SH3 repeat domain; IPR021097_CPH domain; IPR004939_APC10/DOC domain; IPR000408_Regulator of chromosome condensation, RCC1; IPR008979_Galactose-binding-like domain superfamily; IPR036400_Cytochrome b5-like heme/steroid binding domain superfamily; IPR001199_Cytochrome b5-like heme/steroid binding domain; IPR000569_HECT domain; IPR035983_HECT, E3 ligase catalytic domain; IPR0372…	3	F:GO:0004842; P:GO:0016567; F:GO:0046872	F:ubiquitin-protein transferase activity; P:protein ubiquitination; F:metal ion binding	K10595	HERC2; E3 ubiquitin-protein ligase HERC2 [EC:2.3.2.26]	1	A 9120 Genetic Information Processing; B 09123 Folding, sorting and degradation; C 04120 Ubiquitin mediated proteolysis [PATH:ko04120]
Spodoptera_mature_97	XM_035583004.1	2.5	-1	1	22	181	202	UCUCACUACCUUGUCUUUCAUG	::: :::::::::::.::	CGAAAAAAACAAGGUAGUGGGA	Cleavage	PREDICTED: Spodoptera frugiperda cytochrome P450 6B5-like (LOC118268486), mRNA	1	bmo-miR-71-3p	XP_035438897.1_cytochrome P450 6B5-like [Spodoptera frugiperda]	IPR002401_Cytochrome P450, E-class, group I; IPR001128_Cytochrome P450; IPR036396_Cytochrome P450 superfamily	5	F:GO:0004497; F:GO:0005506; C:GO:0016021; F:GO:0016705; F:GO:0020037	F:monooxygenase activity; F:iron ion binding; C:integral component of membrane; F:oxidoreductase activity, acting on paired donors, with incorporation or reduction of molecular oxygen; F:heme binding	K14999	CYP6; cytochrome P450 family 6 [EC:1.14.-.-]	0	None
Spodoptera_mature_98	XM_035603365.1	2	-1	1	22	500	521	UCGGUGAAUGCCAACGGAUUUC	.:::..: :::::::::::::	AGAAUUUGCUGGCAUUCACCGA	Cleavage	PREDICTED: Spodoptera frugiperda cytochrome P450 4d2-like (LOC118282331), mRNA	1	sfr-miR-10482-5p	XP_035459258.1_cytochrome P450 4d2-like [Spodoptera frugiperda]	IPR002401_Cytochrome P450, E-class, group I; IPR001128_Cytochrome P450; IPR036396_Cytochrome P450 superfamily	4	F:GO:0004497; F:GO:0005506; F:GO:0016705; F:GO:0020037	F:monooxygenase activity; F:iron ion binding; F:oxidoreductase activity, acting on paired donors, with incorporation or reduction of molecular oxygen; F:heme binding	.	.	.	.
Spodoptera_mature_99	XM_035603365.1	2	-1	1	22	500	521	UCGGUGAAUGCCAACGGAUUUC	.:::..: :::::::::::::	AGAAUUUGCUGGCAUUCACCGA	Cleavage	PREDICTED: Spodoptera frugiperda cytochrome P450 4d2-like (LOC118282331), mRNA	1	sfr-miR-10482-5p	XP_035459258.1_cytochrome P450 4d2-like [Spodoptera frugiperda]	IPR002401_Cytochrome P450, E-class, group I; IPR001128_Cytochrome P450; IPR036396_Cytochrome P450 superfamily	4	F:GO:0004497; F:GO:0005506; F:GO:0016705; F:GO:0020037	F:monooxygenase activity; F:iron ion binding; F:oxidoreductase activity, acting on paired donors, with incorporation or reduction of molecular oxygen; F:heme binding	.	.	.	.
Spodoptera_mature_100	XM_035574862.1	3.5	-1	1	22	3697	3718	CCUAAAACAUGUAUCCGGCUCA	::::::::::::::::	AGUACCGGAUACAUGUUUUAUU	Cleavage	PREDICTED: Spodoptera frugiperda alpha-1,2-mannosyltransferase ALG9-like (LOC118263078), transcript variant X3, mRNA	1	sfr-miR-10458-5p	XP_035430736.1_alpha-1,2-mannosyltransferase ALG9-like isoform X1 [Spodoptera frugiperda] XP_035430753.1 alpha-1,2-mannosyltransferase ALG9-like isoform X1 [Spodoptera frugiperda]	IPR005599_GPI mannosyltransferase	4	F:GO:0000030; C:GO:0000136; C:GO:0005789; P:GO:0097502	F:mannosyltransferase activity; C:mannan polymerase complex; C:endoplasmic reticulum membrane; P:mannosylation	K03846	ALG9; alpha-1,2-mannosyltransferase [EC:2.4.1.259 2.4.1.261]	2	A 9100 Metabolism; B 09107 Glycan biosynthesis and metabolism; C 00510 N-Glycan biosynthesis [PATH:ko00510]|A 9100 Metabolism; B 09107 Glycan biosynthesis and metabolism; C 00513 Various types of N-glycan biosynthesis [PATH:ko00513]
Spodoptera_mature_101	XM_035577959.1	1.5	-1	1	22	177	198	CUGACUUGUAUUCUCGCUGCCC	::::::::::.:::::::	GACCAGCGAGAAUGCAAGUCAA	Cleavage	PREDICTED: Spodoptera frugiperda piwi-like protein Siwi (LOC118265181), mRNA	1	sfr-miR-10465-5p	XP_035433852.1_piwi-like protein Siwi [Spodoptera frugiperda]	IPR003165_Piwi domain; IPR036085_PAZ domain superfamily; IPR012337_Ribonuclease H-like superfamily; IPR003100_PAZ domain	2	F:GO:0003676; P:GO:0031047	F:nucleic acid binding; P:gene silencing by RNA	K02156	AUB, PIWI; aubergine	1	A 9150 Organismal Systems; B 09158 Development and regeneration; C 04320 Dorso-ventral axis formation [PATH:ko04320]
Spodoptera_mature_102	XM_035577959.1	1.5	-1	1	22	177	198	CUGACUUGUAUUCUCGCUGCCC	::::::::::.:::::::	GACCAGCGAGAAUGCAAGUCAA	Cleavage	PREDICTED: Spodoptera frugiperda piwi-like protein Siwi (LOC118265181), mRNA	1	sfr-miR-10465-5p	XP_035433852.1_piwi-like protein Siwi [Spodoptera frugiperda]	IPR003165_Piwi domain; IPR036085_PAZ domain superfamily; IPR012337_Ribonuclease H-like superfamily; IPR003100_PAZ domain	2	F:GO:0003676; P:GO:0031047	F:nucleic acid binding; P:gene silencing by RNA	K02156	AUB, PIWI; aubergine	1	A 9150 Organismal Systems; B 09158 Development and regeneration; C 04320 Dorso-ventral axis formation [PATH:ko04320]
Spodoptera_mature_103	XM_035599003.1	2	-1	1	21	1128	1148	UGAGGUAGUAGGUUGUAUAGU	:::::::::::::. ::::	CGUAUACAACCUACUGGCUCA	Cleavage	PREDICTED: Spodoptera frugiperda uncharacterized LOC118279338 (LOC118279338), mRNA	1	bmo-let-7-5p	XP_035454896.1_uncharacterized protein LOC118279338 [Spodoptera frugiperda]	IPR036236_Zinc finger C2H2 superfamily; IPR013087_Zinc finger C2H2-type	1	F:GO:0003676	F:nucleic acid binding	.	.	.	.
Spodoptera_mature_104	XM_035580219.1	2.5	-1	1	22	3057	3078	GAGCCAAUGUUCGUUAGUGAUG	:::.::: :.::.:::::::::	CAUUACUUAUGAGCAUUGGCUC	Cleavage	PREDICTED: Spodoptera frugiperda peroxidasin-like (LOC118266710), mRNA	1	sfr-miR-10460-5p	XP_035436112.1_peroxidasin-like [Spodoptera frugiperda]	IPR036179_Immunoglobulin-like domain superfamily; IPR013098_Immunoglobulin I-set; IPR003591_Leucine-rich repeat, typical subtype; IPR019791_Haem peroxidase, animal-type; IPR003598_Immunoglobulin subtype 2; IPR003599_Immunoglobulin subtype; IPR001611_Leucine-rich repeat; IPR010255_Haem peroxidase superfamily	5	F:GO:0004601; P:GO:0006804; P:GO:0006979; F:GO:0020037; P:GO:0098869	F:peroxidase activity; P:obsolete peroxidase reaction; P:response to oxidative stress; F:heme binding; P:cellular oxidant detoxification	K19511	PXDN, VPO1; peroxidase [EC:1.11.1.7]	0	None
Spodoptera_mature_105	XM_035580219.1	2.5	-1	1	22	3057	3078	GAGCCAAUGUUCGUUAGUGAUG	:::.::: :.::.:::::::::	CAUUACUUAUGAGCAUUGGCUC	Cleavage	PREDICTED: Spodoptera frugiperda peroxidasin-like (LOC118266710), mRNA	1	sfr-miR-10460-5p	XP_035436112.1_peroxidasin-like [Spodoptera frugiperda]	IPR036179_Immunoglobulin-like domain superfamily; IPR013098_Immunoglobulin I-set; IPR003591_Leucine-rich repeat, typical subtype; IPR019791_Haem peroxidase, animal-type; IPR003598_Immunoglobulin subtype 2; IPR003599_Immunoglobulin subtype; IPR001611_Leucine-rich repeat; IPR010255_Haem peroxidase superfamily	5	F:GO:0004601; P:GO:0006804; P:GO:0006979; F:GO:0020037; P:GO:0098869	F:peroxidase activity; P:obsolete peroxidase reaction; P:response to oxidative stress; F:heme binding; P:cellular oxidant detoxification	K19511	PXDN, VPO1; peroxidase [EC:1.11.1.7]	0	None
Spodoptera_mature_106	XM_035573421.1	2	-1	1	23	1749	1771	AAAUAUCAGCUGGUAAUUCUGGG	:::::::.:: ::::::::	UAGUGAAUUACUAGAUGAUAUUU	Cleavage	PREDICTED: Spodoptera frugiperda uncharacterized LOC118262234 (LOC118262234), mRNA	1	bmo-miR-283-5p	XP_035429314.1_uncharacterized protein LOC118262234 [Spodoptera frugiperda]	.	.	.	.	.	.	.	.
Spodoptera_mature_107	XM_035596764.1	1.5	-1	1	22	3972	3993	UAGCCUCUCCUUGGCUUUGUCU	:: :::::::::::::: ::::	AGUCAAAGCCAAGGAGAAGCUA	Cleavage	PREDICTED: Spodoptera frugiperda HEAT repeat-containing protein 5B-like (LOC118277822), transcript variant X1, mRNA	1	bmo-miR-282-5p	XP_035452657.1_HEAT repeat-containing protein 5B-like isoform X1 [Spodoptera frugiperda]	IPR016024_Armadillo-type fold	.	.	.	K24814	HEATR5, LAA1; HEAT repeat-containing protein 5	0	None
Spodoptera_mature_108	XM_035578290.1	0	-1	1	24	563	586	AUUGUACUUCAUCAGGUGCUCUGG	::::::::::::::::::::::::	CCAGAGCACCUGAUGAAGUACAAU	Cleavage	PREDICTED: Spodoptera frugiperda uncharacterized LOC118265435 (LOC118265435), mRNA	1	bmo-miR-305-5p	XP_035434183.1_uncharacterized protein LOC118265435 [Spodoptera frugiperda]	.	.	.	.	.	.	.	.
Spodoptera_mature_109	XM_035578290.1	0	-1	1	24	563	586	AUUGUACUUCAUCAGGUGCUCUGG	::::::::::::::::::::::::	CCAGAGCACCUGAUGAAGUACAAU	Cleavage	PREDICTED: Spodoptera frugiperda uncharacterized LOC118265435 (LOC118265435), mRNA	1	bmo-miR-305-5p	XP_035434183.1_uncharacterized protein LOC118265435 [Spodoptera frugiperda]	.	.	.	.	.	.	.	.
Spodoptera_mature_110	XM_035585906.1	2.5	-1	1	22	1018	1039	GAAGCUCGUUUCUACAGGUAGC	:. ::: : :::.:::::::::	GUCACCAGAAGAGACGAGCUUC	Cleavage	PREDICTED: Spodoptera frugiperda nicotinamide/nicotinic acid mononucleotide adenylyltransferase 3-like (LOC118270344), mRNA	1	bmo-miR-993a-5p	XP_035441799.1_nicotinamide/nicotinic acid mononucleotide adenylyltransferase 3-like [Spodoptera frugiperda]	IPR005248_Nicotinate/nicotinamide nucleotide adenylyltransferase; IPR004821_Cytidyltransferase-like domain	2	P:GO:0009435; F:GO:0016779	P:NAD biosynthetic process; F:nucleotidyltransferase activity	K06210	NMNAT; nicotinamide mononucleotide adenylyltransferase [EC:2.7.7.1 2.7.7.18]	1	A 9100 Metabolism; B 09108 Metabolism of cofactors and vitamins; C 00760 Nicotinate and nicotinamide metabolism [PATH:ko00760]
Spodoptera_mature_111	XM_035585906.1	2.5	-1	1	22	1018	1039	GAAGCUCGUUUCUACAGGUAGC	:. ::: : :::.:::::::::	GUCACCAGAAGAGACGAGCUUC	Cleavage	PREDICTED: Spodoptera frugiperda nicotinamide/nicotinic acid mononucleotide adenylyltransferase 3-like (LOC118270344), mRNA	1	bmo-miR-993a-5p	XP_035441799.1_nicotinamide/nicotinic acid mononucleotide adenylyltransferase 3-like [Spodoptera frugiperda]	IPR005248_Nicotinate/nicotinamide nucleotide adenylyltransferase; IPR004821_Cytidyltransferase-like domain	2	P:GO:0009435; F:GO:0016779	P:NAD biosynthetic process; F:nucleotidyltransferase activity	K06210	NMNAT; nicotinamide mononucleotide adenylyltransferase [EC:2.7.7.1 2.7.7.18]	1	A 9100 Metabolism; B 09108 Metabolism of cofactors and vitamins; C 00760 Nicotinate and nicotinamide metabolism [PATH:ko00760]
Spodoptera_mature_112	XM_035599214.1	2.5	-1	1	23	8368	8390	UGUCUUUUUCCGCUUUGCUGCUG	::::::..:::: ::::::::::	CAGCAGUGAAGCUGAAAAAGACA	Translation	PREDICTED: Spodoptera frugiperda uncharacterized LOC118279576 (LOC118279576), mRNA	2	sfr-miR-316-5p	XP_035455107.1_uncharacterized protein LOC118279576 [Spodoptera frugiperda]	.	.	.	.	.	.	.	.
Spodoptera_mature_113	XM_035581960.1	3.5	-1	1	22	9592	9613	UAUUGCACCAGUCCCGGCCUAU	.:. :.:: ::.:::::::.::	GUGUGUCGUGAUUGGUGCAGUA	Cleavage	PREDICTED: Spodoptera frugiperda glucose transporter type 1-like (LOC118267774), transcript variant X1, mRNA	1	sfr-miR-92a-5p	XP_035437853.1_glucose transporter type 1-like isoform X1 [Spodoptera frugiperda] XP_035437861.1 glucose transporter type 1-like isoform X1 [Spodoptera frugiperda] XP_035437869.1 glucose transporter type 1-like isoform X1 [Spodoptera frugiperda] XP_035437877.1 glucose transporter type 1-like isoform X1 [Spodoptera frugiperda] XP_035437883.1 glucose transporter type 1-like isoform X1 [Spodoptera f…	IPR036259_MFS transporter superfamily; IPR005828_Major facilitator, sugar transporter-like; IPR003663_Sugar/inositol transporter	.	.	.	K07299	SLC2A1, GLUT1; MFS transporter, SP family, solute carrier family 2 (facilitated glucose transporter), member 1	12	A 9130 Environmental Information Processing; B 09132 Signal transduction; C 04066 HIF-1 signaling pathway [PATH:ko04066]|A 9150 Organismal Systems; B 09152 Endocrine system; C 04911 Insulin secretion [PATH:ko04911]|A 9150 Organismal Systems; B 09152 Endocrine system; C 04922 Glucagon signaling pathway [PATH:ko04922]|A 9150 Organismal Systems; B 09152 Endocrine system; C 04920 Adipocytokine signal…
Spodoptera_mature_114	XM_035581960.1	3.5	-1	1	22	9592	9613	UAUUGCACCAGUCCCGGCCUAU	.:. :.:: ::.:::::::.::	GUGUGUCGUGAUUGGUGCAGUA	Cleavage	PREDICTED: Spodoptera frugiperda glucose transporter type 1-like (LOC118267774), transcript variant X1, mRNA	1	sfr-miR-92a-5p	XP_035437853.1_glucose transporter type 1-like isoform X1 [Spodoptera frugiperda] XP_035437861.1 glucose transporter type 1-like isoform X1 [Spodoptera frugiperda] XP_035437869.1 glucose transporter type 1-like isoform X1 [Spodoptera frugiperda] XP_035437877.1 glucose transporter type 1-like isoform X1 [Spodoptera frugiperda] XP_035437883.1 glucose transporter type 1-like isoform X1 [Spodoptera f…	IPR036259_MFS transporter superfamily; IPR005828_Major facilitator, sugar transporter-like; IPR003663_Sugar/inositol transporter	.	.	.	K07299	SLC2A1, GLUT1; MFS transporter, SP family, solute carrier family 2 (facilitated glucose transporter), member 1	12	A 9130 Environmental Information Processing; B 09132 Signal transduction; C 04066 HIF-1 signaling pathway [PATH:ko04066]|A 9150 Organismal Systems; B 09152 Endocrine system; C 04911 Insulin secretion [PATH:ko04911]|A 9150 Organismal Systems; B 09152 Endocrine system; C 04922 Glucagon signaling pathway [PATH:ko04922]|A 9150 Organismal Systems; B 09152 Endocrine system; C 04920 Adipocytokine signal…
Spodoptera_mature_115	XM_035589545.1	3	-1	1	22	4160	4181	UCACAGCCAGCUUUGAUGAGCA	::.::::.:::::::::	AAUAAAUUAAAGUUGGCUGUGA	Cleavage	PREDICTED: Spodoptera frugiperda cilia- and flagella-associated protein 57-like (LOC118272838), transcript variant X1, mRNA	1	sfr-miR-2a-5p	XP_035445438.1_cilia- and flagella-associated protein 57-like isoform X1 [Spodoptera frugiperda]	IPR001680_WD40 repeat; IPR011047_Quinoprotein alcohol dehydrogenase-like superfamily	.	.	.	K24729	CFAP57, WDR65; cilia- and flagella-associated protein 57	0	None
Spodoptera_mature_116	XM_035589794.1	3	-1	1	21	9230	9250	CCUGUAAUUGUUCGUUCCCUU	::::::: ::: :.:::::::	AAGGGAAGGAAGAGUUACAGG	Translation	PREDICTED: Spodoptera frugiperda transcription-associated protein 1-like (LOC118273040), transcript variant X2, mRNA	1	sfr-miR-10483-5p	XP_035445687.1_transcription-associated protein 1-like isoform X2 [Spodoptera frugiperda]	IPR016024_Armadillo-type fold; IPR011009_Protein kinase-like domain superfamily; IPR011990_Tetratricopeptide-like helical domain superfamily; IPR003151_PIK-related kinase, FAT; IPR003152_FATC domain; IPR000403_Phosphatidylinositol 3-/4-kinase, catalytic domain	.	.	.	K08874	TRRAP; transformation/transcription domain-associated protein	1	A 9160 Human Diseases; B 09172 Infectious disease: viral; C 05166 Human T-cell leukemia virus 1 infection [PATH:ko05166]
Spodoptera_mature_117	XM_035589794.1	3	-1	1	21	9230	9250	CCUGUAAUUGUUCGUUCCCUU	::::::: ::: :.:::::::	AAGGGAAGGAAGAGUUACAGG	Translation	PREDICTED: Spodoptera frugiperda transcription-associated protein 1-like (LOC118273040), transcript variant X2, mRNA	1	sfr-miR-10483-5p	XP_035445687.1_transcription-associated protein 1-like isoform X2 [Spodoptera frugiperda]	IPR016024_Armadillo-type fold; IPR011009_Protein kinase-like domain superfamily; IPR011990_Tetratricopeptide-like helical domain superfamily; IPR003151_PIK-related kinase, FAT; IPR003152_FATC domain; IPR000403_Phosphatidylinositol 3-/4-kinase, catalytic domain	.	.	.	K08874	TRRAP; transformation/transcription domain-associated protein	1	A 9160 Human Diseases; B 09172 Infectious disease: viral; C 05166 Human T-cell leukemia virus 1 infection [PATH:ko05166]
Spodoptera_mature_118	XM_035585906.1	2	-1	1	23	1017	1039	GAAGCUCGUCUCUACAGGUAUCU	::: : :::::::::::::	CGUCACCAGAAGAGACGAGCUUC	Cleavage	PREDICTED: Spodoptera frugiperda nicotinamide/nicotinic acid mononucleotide adenylyltransferase 3-like (LOC118270344), mRNA	1	bmo-miR-993a-5p	XP_035441799.1_nicotinamide/nicotinic acid mononucleotide adenylyltransferase 3-like [Spodoptera frugiperda]	IPR005248_Nicotinate/nicotinamide nucleotide adenylyltransferase; IPR004821_Cytidyltransferase-like domain	2	P:GO:0009435; F:GO:0016779	P:NAD biosynthetic process; F:nucleotidyltransferase activity	K06210	NMNAT; nicotinamide mononucleotide adenylyltransferase [EC:2.7.7.1 2.7.7.18]	1	A 9100 Metabolism; B 09108 Metabolism of cofactors and vitamins; C 00760 Nicotinate and nicotinamide metabolism [PATH:ko00760]
Spodoptera_mature_119	XR_004783148.1	1.5	-1	1	24	2038	2061	UAUCACAGCCAGCUUUGAUGAGCG	: .: .::::::::::::::::	AUCAUAAUAAAGCUGGCUGUGAUA	Cleavage	PREDICTED: Spodoptera frugiperda uncharacterized LOC118269766 (LOC118269766), transcript variant X3, misc_RNA	1	sfr-miR-2b-5p	XP_022826373.1_uncharacterized protein LOC111356304 [Spodoptera litura]	.	.	.	.	.	.	.	.
Spodoptera_mature_120	XM_035588537.1	2.5	-1	1	22	123	144	GUGAGCAAACUUUCAGGUGUGU	: .:: :: ::::::::::.::	AAGCAACUCAAAGUUUGCUUAC	Cleavage	PREDICTED: Spodoptera frugiperda chromosome transmission fidelity protein 18 homolog (LOC118272183), mRNA	1	bmo-miR-87	XP_035444430.1_chromosome transmission fidelity protein 18 homolog [Spodoptera frugiperda]	IPR003593_AAA+ ATPase domain; IPR003959_ATPase, AAA-type, core; IPR027417_P-loop containing nucleoside triphosphate hydrolase	1	F:GO:0005524	F:ATP binding	K11269	CTF18, CHL12; chromosome transmission fidelity protein 18	0	None
Spodoptera_mature_121	XM_035579500.1	2	-1	1	25	1014	1038	UGAACACAGCUGGUGGUAUCUCAGU	: :::::..:::::::::::..	AGGGCGAUACUGCCAGCUGUGUUUG	Cleavage	PREDICTED: Spodoptera frugiperda A disintegrin and metalloproteinase with thrombospondin motifs 16-like (LOC118266126), mRNA	1	bmo-miR-317-5p	XP_035435393.1_A disintegrin and metalloproteinase with thrombospondin motifs 16-like [Spodoptera frugiperda]	IPR001590_Peptidase M12B, ADAM/reprolysin; IPR041645_ADAM cysteine-rich domain 2; IPR002870_Peptidase M12B, propeptide	3	F:GO:0004222; P:GO:0006508; P:GO:0007229	F:metalloendopeptidase activity; P:proteolysis; P:integrin-mediated signaling pathway	.	.	.	.
Spodoptera_mature_122	XM_035589624.1	3	-1	1	22	1717	1738	ACCCGAGCGGAUUGAGCAAACU	: :::.::.:::::::.:: :	CGCUUGUUCGAUCCGCUUGGCU	Cleavage	PREDICTED: Spodoptera frugiperda uncharacterized LOC118272902 (LOC118272902), mRNA	1	sfr-miR-375-5p	XP_035445517.1_uncharacterized protein LOC118272902 [Spodoptera frugiperda]	IPR040676_Domain of unknown function DUF5641; IPR041588_Integrase zinc-binding domain; IPR008737_Peptidase aspartic, putative; IPR012337_Ribonuclease H-like superfamily; IPR008042_Retrotransposon, Pao	.	.	.	.	.	.	.
Spodoptera_mature_123	XM_035598822.1	2.5	-1	1	22	265	286	ACCCUGUAGCUGCUAAGGGGCG	::::.::.:.::::::::	AUAACCUUGGCGGUUACAGGGU	Cleavage	PREDICTED: Spodoptera frugiperda lachesin-like (LOC118279227), transcript variant X1, mRNA	1	sfr-miR-2756-5p	XP_035454715.1_lachesin-like isoform X1 [Spodoptera frugiperda]	IPR003599_Immunoglobulin subtype; IPR036179_Immunoglobulin-like domain superfamily; IPR003598_Immunoglobulin subtype 2; IPR013098_Immunoglobulin I-set	.	.	.	K06774	HNT; neurotrimin	0	None
Spodoptera_mature_124	XM_035580154.1	0	-1	1	24	738	761	AGAUAUGUUUGAUAUUCUUGGUUG	:::::::::::::::::::	CCCUGAAGAAUAUCAAACAUAUCU	Cleavage	PREDICTED: Spodoptera frugiperda allantoinase-like (LOC118266677), mRNA	1	bmo-miR-190-5p	XP_035436047.1_allantoinase-like [Spodoptera frugiperda]	IPR011059_Metal-dependent hydrolase, composite domain superfamily; IPR006680_Amidohydrolase-related; IPR032466_Metal-dependent hydrolase; IPR017593_Allantoinase	5	P:GO:0000256; F:GO:0004038; P:GO:0006144; F:GO:0008270; F:GO:0050897	P:allantoin catabolic process; F:allantoinase activity; P:purine nucleobase metabolic process; F:zinc ion binding; F:cobalt ion binding	K01466	allB; allantoinase [EC:3.5.2.5]	1	A 9100 Metabolism; B 09104 Nucleotide metabolism; C 00230 Purine metabolism [PATH:ko00230]
Spodoptera_mature_125	XM_035580154.1	0	-1	1	24	738	761	AGAUAUGUUUGAUAUUCUUGGUUG	:::::::::::::::::::	CCCUGAAGAAUAUCAAACAUAUCU	Cleavage	PREDICTED: Spodoptera frugiperda allantoinase-like (LOC118266677), mRNA	1	bmo-miR-190-5p	XP_035436047.1_allantoinase-like [Spodoptera frugiperda]	IPR011059_Metal-dependent hydrolase, composite domain superfamily; IPR006680_Amidohydrolase-related; IPR032466_Metal-dependent hydrolase; IPR017593_Allantoinase	5	P:GO:0000256; F:GO:0004038; P:GO:0006144; F:GO:0008270; F:GO:0050897	P:allantoin catabolic process; F:allantoinase activity; P:purine nucleobase metabolic process; F:zinc ion binding; F:cobalt ion binding	K01466	allB; allantoinase [EC:3.5.2.5]	1	A 9100 Metabolism; B 09104 Nucleotide metabolism; C 00230 Purine metabolism [PATH:ko00230]
Spodoptera_mature_126	XM_035593772.1	2	-1	1	24	1560	1583	UAUCACAGCCAUUUUUGACGAGUU	::::::.:::::: :::::	AUACAGUCAAAGAUGGCUUUGAUA	Cleavage	PREDICTED: Spodoptera frugiperda probable cytochrome P450 6a14 (LOC118275709), mRNA	1	sfr-miR-13b-5p	XP_035449665.1_probable cytochrome P450 6a14 [Spodoptera frugiperda]	IPR001128_Cytochrome P450; IPR002401_Cytochrome P450, E-class, group I; IPR036396_Cytochrome P450 superfamily	5	F:GO:0004497; F:GO:0005506; C:GO:0016021; F:GO:0016705; F:GO:0020037	F:monooxygenase activity; F:iron ion binding; C:integral component of membrane; F:oxidoreductase activity, acting on paired donors, with incorporation or reduction of molecular oxygen; F:heme binding	K14999	CYP6; cytochrome P450 family 6 [EC:1.14.-.-]	0	None
Spodoptera_mature_127	XM_035575292.1	3	-1	1	21	2833	2853	ACAGUCUACCCGGACAGGCCG	::::::::::::::::	CAAUAUGUCCGGGUAGACUGU	Cleavage	PREDICTED: Spodoptera frugiperda phosphatidylcholine:ceramide cholinephosphotransferase 2-like (LOC118263361), transcript variant X1, mRNA	1	sfr-miR-10485-5p	XP_035431185.1_phosphatidylcholine:ceramide cholinephosphotransferase 2-like isoform X1 [Spodoptera frugiperda]	IPR025749_Sphingomyelin synthase-like domain	1	C:GO:0016021	C:integral component of membrane	K04714	SGMS; shingomyelin synthase [EC:2.7.8.27]	2	A 9100 Metabolism; B 09103 Lipid metabolism; C 00600 Sphingolipid metabolism [PATH:ko00600]|A 9130 Environmental Information Processing; B 09132 Signal transduction; C 04071 Sphingolipid signaling pathway [PATH:ko04071]
Spodoptera_mature_128	XM_035576008.1	3	-1	1	22	558	579	UUUAGAAUUCCUACGCUUUACC	::::. ::::::::::.:	CACAAAGUAUAGGAAUUCUGAU	Cleavage	PREDICTED: Spodoptera frugiperda facilitated trehalose transporter Tret1-like (LOC118263818), mRNA	1	bmo-miR-927-5p	XP_035431901.1_facilitated trehalose transporter Tret1-like [Spodoptera frugiperda]	IPR036259_MFS transporter superfamily; IPR005828_Major facilitator, sugar transporter-like	3	C:GO:0016021; F:GO:0022857; P:GO:0055085	C:integral component of membrane; F:transmembrane transporter activity; P:transmembrane transport	.	.	.	.
Spodoptera_mature_129	XM_035603412.1	2	-1	1	21	773	793	AAUCACAGGAUAAUACUGCGA	.: .:::::.::::::::::	CUGAGGUAUUGUCCUGUGAUU	Cleavage	PREDICTED: Spodoptera frugiperda peroxisomal targeting signal 2 receptor-like (LOC118282364), mRNA	1	bmo-miR-308-3p	XP_035459305.1_peroxisomal targeting signal 2 receptor-like [Spodoptera frugiperda] XP_035459362.1 peroxisomal targeting signal 2 receptor-like [Spodoptera frugiperda]	IPR001680_WD40 repeat; IPR036322_WD40-repeat-containing domain superfamily; IPR020472_G-protein beta WD-40 repeat	.	.	.	K13341	PEX7, PTS2R; peroxin-7	1	A 9140 Cellular Processes; B 09141 Transport and catabolism; C 04146 Peroxisome [PATH:ko04146]
Spodoptera_mature_130	XM_035603412.1	2	-1	1	21	773	793	AAUCACAGGAUAAUACUGCGA	.: .:::::.::::::::::	CUGAGGUAUUGUCCUGUGAUU	Cleavage	PREDICTED: Spodoptera frugiperda peroxisomal targeting signal 2 receptor-like (LOC118282364), mRNA	1	bmo-miR-308-3p	XP_035459305.1_peroxisomal targeting signal 2 receptor-like [Spodoptera frugiperda] XP_035459362.1 peroxisomal targeting signal 2 receptor-like [Spodoptera frugiperda]	IPR001680_WD40 repeat; IPR036322_WD40-repeat-containing domain superfamily; IPR020472_G-protein beta WD-40 repeat	.	.	.	K13341	PEX7, PTS2R; peroxin-7	1	A 9140 Cellular Processes; B 09141 Transport and catabolism; C 04146 Peroxisome [PATH:ko04146]
Spodoptera_mature_131	XM_035573073.1	2	-1	1	23	653	675	UGGCAGUGUGGUUAGCUGGUUGU	::::.:::::::.::::..	UGCCCCAGUUAACCACGCUGCUG	Cleavage	PREDICTED: Spodoptera frugiperda histidine-rich protein PFHRP-II-like (LOC118261991), mRNA	3	bmo-miR-34-5p	XP_035428966.1_histidine-rich protein PFHRP-II-like [Spodoptera frugiperda]	IPR000618_Insect cuticle protein	1	F:GO:0042302	F:structural constituent of cuticle	.	.	.	.
Spodoptera_mature_132	XM_035588842.1	3.5	-1	1	23	628	650	GUAGGCCGGCGGAAACUACUUGC	:::: ::::::.:.:::::: :	CCAAGGAGUUUCUGUCGGCCUCC	Cleavage	PREDICTED: Spodoptera frugiperda methyltransferase-like protein 9 (LOC118272385), transcript variant X1, mRNA	1	bmo-miR-2796-5p	XP_035444735.1_methyltransferase-like protein 9 isoform X1 [Spodoptera frugiperda]	IPR007884_DREV methyltransferase; IPR029063_S-adenosyl-L-methionine-dependent methyltransferase	.	.	.	.	.	.	.
Spodoptera_mature_133	XM_035588842.1	3.5	-1	1	23	628	650	GUAGGCCGGCGGAAACUACUUGC	:::: ::::::.:.:::::: :	CCAAGGAGUUUCUGUCGGCCUCC	Cleavage	PREDICTED: Spodoptera frugiperda methyltransferase-like protein 9 (LOC118272385), transcript variant X1, mRNA	1	bmo-miR-2796-5p	XP_035444735.1_methyltransferase-like protein 9 isoform X1 [Spodoptera frugiperda]	IPR007884_DREV methyltransferase; IPR029063_S-adenosyl-L-methionine-dependent methyltransferase	.	.	.	.	.	.	.
Spodoptera_mature_134	XM_035589794.1	2.5	-1	1	21	9230	9250	CCUGUAACUGUUCGUUCCCUU	::::::: ::: :::::::::	AAGGGAAGGAAGAGUUACAGG	Translation	PREDICTED: Spodoptera frugiperda transcription-associated protein 1-like (LOC118273040), transcript variant X2, mRNA	1	sfr-miR-10483-2-3p	XP_035445687.1_transcription-associated protein 1-like isoform X2 [Spodoptera frugiperda]	IPR016024_Armadillo-type fold; IPR011009_Protein kinase-like domain superfamily; IPR011990_Tetratricopeptide-like helical domain superfamily; IPR003151_PIK-related kinase, FAT; IPR003152_FATC domain; IPR000403_Phosphatidylinositol 3-/4-kinase, catalytic domain	.	.	.	K08874	TRRAP; transformation/transcription domain-associated protein	1	A 9160 Human Diseases; B 09172 Infectious disease: viral; C 05166 Human T-cell leukemia virus 1 infection [PATH:ko05166]
Spodoptera_mature_135	XM_035573102.1	3	-1	1	23	2736	2758	UUAGGUGUGAGGGUCACAGCAAG	:::: ::::.::.:::::..	AAGGCUGAGACCUUCGCACCUGG	Cleavage	PREDICTED: Spodoptera frugiperda SET and MYND domain-containing protein 4-like (LOC118262010), transcript variant X1, mRNA	1	pxy-miR-8506	XP_035428995.1_SET and MYND domain-containing protein 4-like isoform X1 [Spodoptera frugiperda]	IPR011990_Tetratricopeptide-like helical domain superfamily; IPR019734_Tetratricopeptide repeat; IPR001214_SET domain	.	.	.	K24634	SMYD4, ZMYND21; SET and MYND domain-containing protein 4 [EC:2.1.1.-]	0	None
Spodoptera_mature_136	XM_035573102.1	3	-1	1	23	2736	2758	UUAGGUGUGAGGGUCACAGCAAG	:::: ::::.::.:::::..	AAGGCUGAGACCUUCGCACCUGG	Cleavage	PREDICTED: Spodoptera frugiperda SET and MYND domain-containing protein 4-like (LOC118262010), transcript variant X1, mRNA	1	pxy-miR-8506	XP_035428995.1_SET and MYND domain-containing protein 4-like isoform X1 [Spodoptera frugiperda]	IPR011990_Tetratricopeptide-like helical domain superfamily; IPR019734_Tetratricopeptide repeat; IPR001214_SET domain	.	.	.	K24634	SMYD4, ZMYND21; SET and MYND domain-containing protein 4 [EC:2.1.1.-]	0	None
Spodoptera_mature_137	XM_035593186.1	3	-1	1	22	1704	1724	AUAUUGUCCUGUCACAGCAGUA	:.:::.:: :::.:::::::::	UGCUGUUG-GACGGGACAAUAU	Cleavage	PREDICTED: Spodoptera frugiperda probable Rho GTPase-activating protein CG5521 (LOC118275281), transcript variant X1, mRNA	1	bmo-miR-1000	XP_035449079.1_probable Rho GTPase-activating protein CG5521 isoform X1 [Spodoptera frugiperda]	IPR035974_Rap/Ran-GAP superfamily; IPR000331_Rap GTPase activating protein domain	.	.	.	.	.	.	.
Spodoptera_mature_138	XM_035594016.1	3	-1	1	22	1752	1773	GUGAAUUUCCUGAUGCCUUAGC	::: ::.::::::: :::::	AGUAAUGCGUCAGGAACUUCAC	Cleavage	PREDICTED: Spodoptera frugiperda TRAF3-interacting protein 1-like (LOC118275896), mRNA	1	bmo-miR-263b-5p	XP_035449909.1_TRAF3-interacting protein 1-like [Spodoptera frugiperda]	IPR041476_TRAF3-interacting protein 1, C-terminal domain; IPR040468_TRAF3-interacting protein 1, N-terminal	.	.	.	K19680	TRAF3IP1, IFT54; TRAF3-interacting protein 1	0	None
Spodoptera_mature_139	XM_035594016.1	3	-1	1	22	1752	1773	GUGAAUUUCCUGAUGCCUUAGC	::: ::.::::::: :::::	AGUAAUGCGUCAGGAACUUCAC	Cleavage	PREDICTED: Spodoptera frugiperda TRAF3-interacting protein 1-like (LOC118275896), mRNA	1	bmo-miR-263b-5p	XP_035449909.1_TRAF3-interacting protein 1-like [Spodoptera frugiperda]	IPR041476_TRAF3-interacting protein 1, C-terminal domain; IPR040468_TRAF3-interacting protein 1, N-terminal	.	.	.	K19680	TRAF3IP1, IFT54; TRAF3-interacting protein 1	0	None
Spodoptera_mature_140	XM_035596432.1	1	-1	1	22	577	598	UCAAAUCUCUGUGUAUGAUUGG	::::::::..:::::::::	AAUAUCAUACAUGGAGAUUUGA	Cleavage	PREDICTED: Spodoptera frugiperda EKC/KEOPS complex subunit TP53RK-like (LOC118277567), mRNA	1	sfr-miR-10504-5p	XP_035452325.1_EKC/KEOPS complex subunit TP53RK-like [Spodoptera frugiperda]	IPR011009_Protein kinase-like domain superfamily; IPR022495_Serine/threonine-protein kinase Bud32	4	F:GO:0004674; F:GO:0005524; P:GO:0006468; P:GO:0009069	F:protein serine/threonine kinase activity; F:ATP binding; P:protein phosphorylation; P:serine family amino acid metabolic process	K08851	TP53RK, PRPK, BUD32; TP53 regulating kinase and related kinases [EC:2.7.11.1]	0	None
Spodoptera_mature_141	XM_035596432.1	1	-1	1	22	577	598	UCAAAUCUCUGUGUAUGAUUGG	::::::::..:::::::::	AAUAUCAUACAUGGAGAUUUGA	Cleavage	PREDICTED: Spodoptera frugiperda EKC/KEOPS complex subunit TP53RK-like (LOC118277567), mRNA	1	sfr-miR-10504-5p	XP_035452325.1_EKC/KEOPS complex subunit TP53RK-like [Spodoptera frugiperda]	IPR011009_Protein kinase-like domain superfamily; IPR022495_Serine/threonine-protein kinase Bud32	4	F:GO:0004674; F:GO:0005524; P:GO:0006468; P:GO:0009069	F:protein serine/threonine kinase activity; F:ATP binding; P:protein phosphorylation; P:serine family amino acid metabolic process	K08851	TP53RK, PRPK, BUD32; TP53 regulating kinase and related kinases [EC:2.7.11.1]	0	None
Spodoptera_mature_142	XM_035583104.1	3	-1	1	23	1959	1981	UAUCACAGCCACUUUGAUGUGGU	:.::: ::::::::. ::::::	CCUACAGCAAAGUGGUGGUGAUA	Cleavage	PREDICTED: Spodoptera frugiperda zinc finger SWIM domain-containing protein 8-like (LOC118268566), partial mRNA	1	bmo-miR-13a-5p	XP_035438997.1_zinc finger SWIM domain-containing protein 8-like, partial [Spodoptera frugiperda]	IPR007527_Zinc finger, SWIM-type	1	F:GO:0008270	F:zinc ion binding	K25207	ZSWIM8; zinc finger SWIM domain-containing protein 8	0	None
Spodoptera_mature_143	XM_035592754.1	3.5	-1	1	22	57	78	UAAGCGUAUAGCUUUUCCCCUU	:: ::::::.:::.:. :.:::	AAUGGGAAAGGCUGUGGGUUUA	Cleavage	PREDICTED: Spodoptera frugiperda microprocessor complex subunit DGCR8-like (LOC118274950), transcript variant X1, mRNA	1	bmo-miR-965-3p	XP_035448647.1_microprocessor complex subunit DGCR8-like [Spodoptera frugiperda] XP_035448648.1 microprocessor complex subunit DGCR8-like [Spodoptera frugiperda] XP_035448650.1 microprocessor complex subunit DGCR8-like [Spodoptera frugiperda] XP_035448651.1 microprocessor complex subunit DGCR8-like [Spodoptera frugiperda] XP_035448652.1 microprocessor complex subunit DGCR8-like [Spodoptera frugip…	IPR014720_Double-stranded RNA-binding domain	5	F:GO:0003723; F:GO:0020037; P:GO:0031053; F:GO:0042802; C:GO:0070877	F:RNA binding; F:heme binding; P:primary miRNA processing; F:identical protein binding; C:microprocessor complex	K18419	DCGR8; microprocessor complex subunit DGCR8	0	None
Spodoptera_mature_144	XM_035594258.1	1	-1	1	22	749	770	UAUUGCUUGAGAAUACACGUAG	:::::.::::::::.::::	ACUCGUGUGUUCUCAAGUAAUA	Cleavage	PREDICTED: Spodoptera frugiperda uncharacterized LOC118276096 (LOC118276096), mRNA	1	bmo-miR-137	XP_035450151.1_uncharacterized protein LOC118276096 [Spodoptera frugiperda]	IPR041577_Reverse transcriptase/retrotransposon-derived protein, RNase H-like domain; IPR036875_Zinc finger, CCHC-type superfamily; IPR000477_Reverse transcriptase domain; IPR021109_Aspartic peptidase domain superfamily	.	.	.	.	.	.	.
Spodoptera_mature_145	XM_035582243.1	2.5	-1	1	21	2139	2159	AAAUUGACUCUAGUAGGGAGU	:: .::.:::.::::::::	UAUCAUUAUUAGGGUCAAUUU	Cleavage	PREDICTED: Spodoptera frugiperda uncharacterized LOC118267976 (LOC118267976), mRNA	1	bmo-miR-929-5p	XP_035438136.1_uncharacterized protein LOC118267976 [Spodoptera frugiperda]	.	.	.	.	.	.	.	.
Spodoptera_mature_146	XR_004783808.1	2.5	-1	1	22	3010	3031	UAGGCCAAUCUGAACCCUGUAU	:::::: :::..:::::::::.	AUACAGUGUUUGGAUUGGCCUG	Cleavage	PREDICTED: Spodoptera frugiperda putative nuclease HARBI1 (LOC118277879), transcript variant X1, misc_RNA	1	sfr-miR-10471-5p	XP_035452770.1_putative nuclease HARBI1 [Spodoptera frugiperda]	.	1	F:GO:0005488	F:binding	K23222	HARBI1; nuclease HARBI1 [EC:3.1.-.-]	0	None
Spodoptera_mature_147	XM_035585799.1	2.5	-1	1	22	2043	2064	UCCAUUGCCCACCUUGUUCACG	::: :::::::::::::.	AAAUAACUAGGUGGGCAAUGGG	Cleavage	PREDICTED: Spodoptera frugiperda protein C12orf4 homolog (LOC118270278), mRNA	1	sfr-miR-10494-5p	XP_035441692.1_protein C12orf4 homolog [Spodoptera frugiperda]	IPR019311_Protein of unknown function DUF2362	.	.	.	.	.	.	.
Spodoptera_mature_148	XM_035598619.1	2.5	-1	1	22	832	853	UGGUAACUCCACCACCGUUGGC	:.: ::::::::::::.::.	CGCGAGGGUGGUGGAGUUGCCG	Cleavage	PREDICTED: Spodoptera frugiperda leukocyte elastase inhibitor-like (LOC118279087), mRNA	1	bmo-miR-2765	XP_035454512.1_leukocyte elastase inhibitor-like [Spodoptera frugiperda]	IPR036186_Serpin superfamily; IPR023796_Serpin domain	.	.	.	.	.	.	.
Spodoptera_mature_149	XM_035598619.1	2.5	-1	1	22	832	853	UGGUAACUCCACCACCGUUGGC	:.: ::::::::::::.::.	CGCGAGGGUGGUGGAGUUGCCG	Cleavage	PREDICTED: Spodoptera frugiperda leukocyte elastase inhibitor-like (LOC118279087), mRNA	1	bmo-miR-2765	XP_035454512.1_leukocyte elastase inhibitor-like [Spodoptera frugiperda]	IPR036186_Serpin superfamily; IPR023796_Serpin domain	.	.	.	.	.	.	.
Spodoptera_mature_150	XM_035581593.1	3	-1	1	23	148	170	AACUAUUGGGCACUGCACAGGAC	:: ::::::....::::::	AUAGUGCGCAGUGUUUGAUAGUU	Cleavage	PREDICTED: Spodoptera frugiperda neuroglobin-like (LOC118267538), transcript variant X2, mRNA	1	sfr-miR-3286-5p	XP_035437485.1_neuroglobin-like [Spodoptera frugiperda] XP_035437486.1 neuroglobin-like [Spodoptera frugiperda]	IPR009050_Globin-like superfamily; IPR000971_Globin	5	F:GO:0005344; P:GO:0015671; F:GO:0019825; F:GO:0020037; F:GO:0046872	F:oxygen carrier activity; P:oxygen transport; F:oxygen binding; F:heme binding; F:metal ion binding	K21893	NGB; neuroglobin	0	None
Spodoptera_mature_151	XM_035573900.1	3.5	-1	1	22	858	879	UAGCACCAUUCGAAUUCAGUGC	::..::::::.::.:: ::::.	GCGUUGAAUUUGAGUGCUGCUG	Cleavage	PREDICTED: Spodoptera frugiperda hormone receptor 4-like (LOC118262489), transcript variant X1, mRNA	1	sfr-miR-285-5p	XP_035429793.1_hormone receptor 4-like isoform X1 [Spodoptera frugiperda]	IPR000536_Nuclear hormone receptor, ligand-binding domain; IPR001628_Zinc finger, nuclear hormone receptor-type; IPR001723_Nuclear hormone receptor; IPR035500_Nuclear hormone receptor-like domain superfamily	9	F:GO:0003700; F:GO:0003707; C:GO:0005634; C:GO:0005667; P:GO:0006355; P:GO:0006355; F:GO:0008270; P:GO:0043401; F:GO:0043565	F:DNA-binding transcription factor activity; F:steroid hormone receptor activity; C:nucleus; C:transcription regulator complex; P:regulation of transcription, DNA-templated; P:regulation of transcription, DNA-templated; F:zinc ion binding; P:steroid hormone mediated signaling pathway; F:sequence-specific DNA binding	K09185	NR6AN; nuclear receptor subfamily 6 group A	0	None
Spodoptera_mature_152	XM_035591581.1	3	-1	1	19	2725	2743	UCAAUUCCGUAGUGCAUUG	::::::.::::::: :::	CAAUGCGCUACGGACUUGC	Cleavage	PREDICTED: Spodoptera frugiperda Bloom syndrome protein homolog (LOC118274161), mRNA	1	bmo-miR-932	XP_035447474.1_Bloom syndrome protein homolog [Spodoptera frugiperda]	IPR027417_P-loop containing nucleoside triphosphate hydrolase; IPR004589_DNA helicase, ATP-dependent, RecQ type; IPR001650_Helicase, C-terminal; IPR010997_HRDC-like superfamily; IPR002121_HRDC domain; IPR018982_RQC domain; IPR014001_Helicase superfamily 1/2, ATP-binding domain; IPR011545_DEAD/DEAH box helicase domain; IPR032284_ATP-dependent DNA helicase RecQ, zinc-binding domain	3	F:GO:0000166; F:GO:0004386; P:GO:0006259	F:nucleotide binding; F:helicase activity; P:DNA metabolic process	K10901	BLM, RECQL3, SGS1; bloom syndrome protein [EC:3.6.4.12]	2	A 9120 Genetic Information Processing; B 09124 Replication and repair; C 03440 Homologous recombination [PATH:ko03440]|A 9120 Genetic Information Processing; B 09124 Replication and repair; C 03460 Fanconi anemia pathway [PATH:ko03460]
Spodoptera_mature_153	XM_035573421.1	2	-1	1	23	1749	1771	AAAUAUCAGCUGGUAAUUCUGGG	:::::::.:: ::::::::	UAGUGAAUUACUAGAUGAUAUUU	Cleavage	PREDICTED: Spodoptera frugiperda uncharacterized LOC118262234 (LOC118262234), mRNA	1	bmo-miR-283-5p	XP_035429314.1_uncharacterized protein LOC118262234 [Spodoptera frugiperda]	.	.	.	.	.	.	.	.
Spodoptera_mature_154	XM_035601292.1	3	-1	1	21	817	837	CUUGUGCGUGUGACAGCGGCU	::.:: :::.::::::::..:	AGUCGAUGUUACACGCACGGG	Cleavage	PREDICTED: Spodoptera frugiperda pancreatic lipase-related protein 2-like (LOC118280902), mRNA	1	sfr-miR-210-5p	XP_035457185.1_pancreatic lipase-related protein 2-like [Spodoptera frugiperda]	IPR029058_Alpha/Beta hydrolase fold; IPR013818_Lipase/vitellogenin; IPR000734_Triacylglycerol lipase family	.	.	.	.	.	.	.
Spodoptera_mature_155	XM_035577959.1	2	-1	1	21	178	198	CUGGCUUGUAUUCUCGCUGCC	::::::::::.::::.::	ACCAGCGAGAAUGCAAGUCAA	Cleavage	PREDICTED: Spodoptera frugiperda piwi-like protein Siwi (LOC118265181), mRNA	1	sfr-miR-10465-5p	XP_035433852.1_piwi-like protein Siwi [Spodoptera frugiperda]	IPR003165_Piwi domain; IPR036085_PAZ domain superfamily; IPR012337_Ribonuclease H-like superfamily; IPR003100_PAZ domain	2	F:GO:0003676; P:GO:0031047	F:nucleic acid binding; P:gene silencing by RNA	K02156	AUB, PIWI; aubergine	1	A 9150 Organismal Systems; B 09158 Development and regeneration; C 04320 Dorso-ventral axis formation [PATH:ko04320]
Spodoptera_mature_156	XM_035576510.1	2.5	-1	1	22	7158	7179	ACGUAUACUGAAUGUAUCCUGA	::::::::.:::::..::	AUGUGAUACAUUUAGUAUGUGU	Cleavage	PREDICTED: Spodoptera frugiperda phospholipid-transporting ATPase ABCA1-like (LOC118264111), mRNA	1	bmo-miR-iab-4-5p	XP_035432403.1_phospholipid-transporting ATPase ABCA1-like [Spodoptera frugiperda]	IPR027417_P-loop containing nucleoside triphosphate hydrolase; IPR003593_AAA+ ATPase domain; IPR003439_ABC transporter-like	5	F:GO:0005524; C:GO:0016021; F:GO:0016887; F:GO:0042626; P:GO:0055085	F:ATP binding; C:integral component of membrane; F:ATP hydrolysis activity; F:ATPase-coupled transmembrane transporter activity; P:transmembrane transport	K05643	ABCA3; ATP-binding cassette, subfamily A (ABC1), member 3	1	A 9130 Environmental Information Processing; B 09131 Membrane transport; C 02010 ABC transporters [PATH:ko02010]
Spodoptera_mature_157	XR_004783832.1	2.5	-1	1	23	133	155	UCACAACCUCCUUGAGUGAGCGA	::.: :.:::::::::::.	AAUGUCGCCCGAGGAGGUUGUGG	Cleavage	PREDICTED: Spodoptera frugiperda uncharacterized LOC118278185 (LOC118278185), transcript variant X2, misc_RNA	1	sfr-miR-307-5p	XP_035432584.1_protein ALP1-like [Spodoptera frugiperda]	.	.	.	.	.	.	.	.
Spodoptera_mature_158	XM_035574954.1	2.5	-1	1	21	9601	9621	UAAGGCACGCGGUGAAUGCCA	: :::: ::::.::::::::	UCGCAUAGACCGUGUGCCUUA	Cleavage	PREDICTED: Spodoptera frugiperda probable ubiquitin carboxyl-terminal hydrolase FAF-X (LOC118263145), mRNA	1	bmo-miR-124	XP_035430847.1_LOW QUALITY PROTEIN: probable ubiquitin carboxyl-terminal hydrolase FAF-X [Spodoptera frugiperda]	IPR001394_Peptidase C19, ubiquitin carboxyl-terminal hydrolase; IPR038765_Papain-like cysteine peptidase superfamily; IPR016024_Armadillo-type fold	.	.	.	.	.	.	.
Spodoptera_mature_159	XM_035576564.1	3.5	-1	1	25	1351	1375	CGAGCGAUGGUUGGAAUCCAACUGU	:::::::::.:. :.:::.:	UCUUAUGGAUUCCAGCUUUUGCUUG	Cleavage	PREDICTED: Spodoptera frugiperda phospholipid-transporting ATPase ABCA1-like (LOC118264149), transcript variant X5, mRNA	1	sfr-miR-10476-5p	XP_035432453.1_phospholipid-transporting ATPase ABCA1-like [Spodoptera frugiperda] XP_035432454.1 phospholipid-transporting ATPase ABCA1-like [Spodoptera frugiperda] XP_035432455.1 phospholipid-transporting ATPase ABCA1-like [Spodoptera frugiperda] XP_035432456.1 phospholipid-transporting ATPase ABCA1-like [Spodoptera frugiperda] XP_035432457.1 phospholipid-transporting ATPase ABCA1-like [Spodopt…	IPR003439_ABC transporter-like; IPR027417_P-loop containing nucleoside triphosphate hydrolase; IPR003593_AAA+ ATPase domain	5	F:GO:0005524; C:GO:0016021; F:GO:0016887; F:GO:0042626; P:GO:0055085	F:ATP binding; C:integral component of membrane; F:ATP hydrolysis activity; F:ATPase-coupled transmembrane transporter activity; P:transmembrane transport	K05643	ABCA3; ATP-binding cassette, subfamily A (ABC1), member 3	1	A 9130 Environmental Information Processing; B 09131 Membrane transport; C 02010 ABC transporters [PATH:ko02010]
Spodoptera_mature_160	XM_035590910.1	2.5	-1	1	23	1091	1113	CAUGUACUUACUUUGUUUGUUCU	::..::::: .::::.::::.::	AGGGCAAACCGAGUAGGUACGUG	Cleavage	PREDICTED: Spodoptera frugiperda cytochrome b5-like (LOC118273757), mRNA	1	bmo-miR-3338-5p	XP_035446803.1_cytochrome b5-like [Spodoptera frugiperda] KAF9804122.1 hypothetical protein SFRURICE_020550 [Spodoptera frugiperda]	IPR001199_Cytochrome b5-like heme/steroid binding domain; IPR036400_Cytochrome b5-like heme/steroid binding domain superfamily	2	F:GO:0020037; F:GO:0046872	F:heme binding; F:metal ion binding	K23490	CYB5; cytochrome b5	0	None
Spodoptera_mature_161	XM_035576564.1	3.5	-1	1	25	1351	1375	CGAGCGAUGGUUGGAAUCCAACUGU	:::::::::.:. :.:::.:	UCUUAUGGAUUCCAGCUUUUGCUUG	Cleavage	PREDICTED: Spodoptera frugiperda phospholipid-transporting ATPase ABCA1-like (LOC118264149), transcript variant X5, mRNA	1	sfr-miR-10476-5p	XP_035432453.1_phospholipid-transporting ATPase ABCA1-like [Spodoptera frugiperda] XP_035432454.1 phospholipid-transporting ATPase ABCA1-like [Spodoptera frugiperda] XP_035432455.1 phospholipid-transporting ATPase ABCA1-like [Spodoptera frugiperda] XP_035432456.1 phospholipid-transporting ATPase ABCA1-like [Spodoptera frugiperda] XP_035432457.1 phospholipid-transporting ATPase ABCA1-like [Spodopt…	IPR003439_ABC transporter-like; IPR027417_P-loop containing nucleoside triphosphate hydrolase; IPR003593_AAA+ ATPase domain	5	F:GO:0005524; C:GO:0016021; F:GO:0016887; F:GO:0042626; P:GO:0055085	F:ATP binding; C:integral component of membrane; F:ATP hydrolysis activity; F:ATPase-coupled transmembrane transporter activity; P:transmembrane transport	K05643	ABCA3; ATP-binding cassette, subfamily A (ABC1), member 3	1	A 9130 Environmental Information Processing; B 09131 Membrane transport; C 02010 ABC transporters [PATH:ko02010]
Spodoptera_mature_162	XM_035600805.1	0	-1	1	22	3276	3297	AUUGGUUAAGAUAUUGCAUCGC	.::::::::::::::::::::	AUGAUGCAAUAUCUUAACCAAU	Cleavage	PREDICTED: Spodoptera frugiperda zinc finger protein GLI4-like (LOC118280610), transcript variant X2, mRNA	1	bmo-miR-2768-5p	XP_035456696.1_zinc finger protein GLI4-like isoform X1 [Spodoptera frugiperda] XP_035456698.1 zinc finger protein GLI4-like isoform X1 [Spodoptera frugiperda]	IPR036236_Zinc finger C2H2 superfamily; IPR013087_Zinc finger C2H2-type	1	F:GO:0003676	F:nucleic acid binding	K16799	CI; transcriptional activator cubitus interruptus	1	A 9130 Environmental Information Processing; B 09132 Signal transduction; C 04341 Hedgehog signaling pathway - fly [PATH:ko04341]
Spodoptera_mature_163	XM_035574276.1	2.5	-1	1	20	980	999	GUGCAUUGUAGUUGCAUUGC	::::::..::::::.::::	GCAAUGUGACUACAGUGCAG	Cleavage	PREDICTED: Spodoptera frugiperda zinc finger protein 665-like (LOC118262714), transcript variant X3, mRNA	1	bmo-miR-33-5p	XP_035430167.1_zinc finger protein 665-like [Spodoptera frugiperda] XP_035430168.1 zinc finger protein 665-like [Spodoptera frugiperda] XP_035430169.1 zinc finger protein 665-like [Spodoptera frugiperda] KAF9795328.1 hypothetical protein SFRURICE_004700 [Spodoptera frugiperda]	IPR036236_Zinc finger C2H2 superfamily; IPR013087_Zinc finger C2H2-type	1	F:GO:0003676	F:nucleic acid binding	.	.	.	.
Spodoptera_mature_164	XM_035591723.1	2	-1	1	22	401	422	UAGCACCAUGGGAUUCAGCUCA	::::: ::::.::::::::.	AUAGCUGCAUCCUAUGGUGCUG	Cleavage	PREDICTED: Spodoptera frugiperda dmX-like protein 2 (LOC118274276), transcript variant X1, mRNA	1	bmo-miR-998	XP_035447616.1_dmX-like protein 2 isoform X1 [Spodoptera frugiperda] XP_035447617.1 dmX-like protein 2 isoform X1 [Spodoptera frugiperda]	IPR036322_WD40-repeat-containing domain superfamily; IPR001680_WD40 repeat; IPR022033_RAVE complex protein Rav1 C-terminal	.	.	.	K24155	DMXL; DmX-like protein	0	None
Spodoptera_mature_165	XM_035575292.1	3	-1	1	21	2833	2853	ACAGUCUACCCGGACAGGCCG	::::::::::::::::	CAAUAUGUCCGGGUAGACUGU	Cleavage	PREDICTED: Spodoptera frugiperda phosphatidylcholine:ceramide cholinephosphotransferase 2-like (LOC118263361), transcript variant X1, mRNA	1	sfr-miR-10485-5p	XP_035431185.1_phosphatidylcholine:ceramide cholinephosphotransferase 2-like isoform X1 [Spodoptera frugiperda]	IPR025749_Sphingomyelin synthase-like domain	1	C:GO:0016021	C:integral component of membrane	K04714	SGMS; shingomyelin synthase [EC:2.7.8.27]	2	A 9100 Metabolism; B 09103 Lipid metabolism; C 00600 Sphingolipid metabolism [PATH:ko00600]|A 9130 Environmental Information Processing; B 09132 Signal transduction; C 04071 Sphingolipid signaling pathway [PATH:ko04071]
Spodoptera_mature_166	XM_035600805.1	0	-1	1	22	3276	3297	AUUGGUUAAGAUAUUGCAUCGC	.::::::::::::::::::::	AUGAUGCAAUAUCUUAACCAAU	Cleavage	PREDICTED: Spodoptera frugiperda zinc finger protein GLI4-like (LOC118280610), transcript variant X2, mRNA	1	bmo-miR-2768-5p	XP_035456696.1_zinc finger protein GLI4-like isoform X1 [Spodoptera frugiperda] XP_035456698.1 zinc finger protein GLI4-like isoform X1 [Spodoptera frugiperda]	IPR036236_Zinc finger C2H2 superfamily; IPR013087_Zinc finger C2H2-type	1	F:GO:0003676	F:nucleic acid binding	K16799	CI; transcriptional activator cubitus interruptus	1	A 9130 Environmental Information Processing; B 09132 Signal transduction; C 04341 Hedgehog signaling pathway - fly [PATH:ko04341]
Spodoptera_mature_167	XM_035574862.1	3.5	-1	1	22	3697	3718	CCUAAAACAUGUAUCCGGCUCA	::::::::::::::::	AGUACCGGAUACAUGUUUUAUU	Cleavage	PREDICTED: Spodoptera frugiperda alpha-1,2-mannosyltransferase ALG9-like (LOC118263078), transcript variant X3, mRNA	1	sfr-miR-10458-3p	XP_035430736.1_alpha-1,2-mannosyltransferase ALG9-like isoform X1 [Spodoptera frugiperda] XP_035430753.1 alpha-1,2-mannosyltransferase ALG9-like isoform X1 [Spodoptera frugiperda]	IPR005599_GPI mannosyltransferase	4	F:GO:0000030; C:GO:0000136; C:GO:0005789; P:GO:0097502	F:mannosyltransferase activity; C:mannan polymerase complex; C:endoplasmic reticulum membrane; P:mannosylation	K03846	ALG9; alpha-1,2-mannosyltransferase [EC:2.4.1.259 2.4.1.261]	2	A 9100 Metabolism; B 09107 Glycan biosynthesis and metabolism; C 00510 N-Glycan biosynthesis [PATH:ko00510]|A 9100 Metabolism; B 09107 Glycan biosynthesis and metabolism; C 00513 Various types of N-glycan biosynthesis [PATH:ko00513]
Spodoptera_mature_168	XM_035583183.1	2.5	-1	1	24	696	719	UGGAAGACUAGUGAUUUUGUUGUU	.:::.::::::: :.:::::	AGGUGCAAGAUCACUACUUUUCCA	Cleavage	PREDICTED: Spodoptera frugiperda carbonic anhydrase 6-like (LOC118268628), transcript variant X1, mRNA	1	sfr-miR-7-5p	XP_035439076.1_carbonic anhydrase 6-like isoform X1 [Spodoptera frugiperda]	IPR001148_Alpha carbonic anhydrase domain; IPR036398_Alpha carbonic anhydrase domain superfamily	.	.	.	K01672	CA; carbonic anhydrase [EC:4.2.1.1]	1	A 9100 Metabolism; B 09102 Energy metabolism; C 00910 Nitrogen metabolism [PATH:ko00910]
Spodoptera_mature_169	XM_035577542.1	2.5	-1	1	23	3099	3121	UCUUUGGUUAUCUAGCUGUAUGA	:::::: ::: :::::::::::	ACAUACAACUAAAUAACCAAAGA	Cleavage	PREDICTED: Spodoptera frugiperda neuroendocrine protein 7B2-like (LOC118264900), transcript variant X3, mRNA	1	bmo-miR-9a-5p	XP_035433433.1_uncharacterized protein LOC118264900 isoform X1 [Spodoptera frugiperda]	IPR007945_Neuroendocrine 7B2 precursor	3	P:GO:0007218; C:GO:0016021; C:GO:0030141	P:neuropeptide signaling pathway; C:integral component of membrane; C:secretory granule	.	.	.	.
Spodoptera_mature_170	XM_035585906.1	2	-1	1	23	1017	1039	GAAGCUCGUCUCUACAGGUAUCU	::: : :::::::::::::	CGUCACCAGAAGAGACGAGCUUC	Cleavage	PREDICTED: Spodoptera frugiperda nicotinamide/nicotinic acid mononucleotide adenylyltransferase 3-like (LOC118270344), mRNA	1	bmo-miR-993a-3p	XP_035441799.1_nicotinamide/nicotinic acid mononucleotide adenylyltransferase 3-like [Spodoptera frugiperda]	IPR005248_Nicotinate/nicotinamide nucleotide adenylyltransferase; IPR004821_Cytidyltransferase-like domain	2	P:GO:0009435; F:GO:0016779	P:NAD biosynthetic process; F:nucleotidyltransferase activity	K06210	NMNAT; nicotinamide mononucleotide adenylyltransferase [EC:2.7.7.1 2.7.7.18]	1	A 9100 Metabolism; B 09108 Metabolism of cofactors and vitamins; C 00760 Nicotinate and nicotinamide metabolism [PATH:ko00760]
Spodoptera_mature_171	XM_035576008.1	3	-1	1	22	558	579	UUUAGAAUUCCUACGCUUUACC	::::. ::::::::::.:	CACAAAGUAUAGGAAUUCUGAU	Cleavage	PREDICTED: Spodoptera frugiperda facilitated trehalose transporter Tret1-like (LOC118263818), mRNA	1	bmo-miR-927-5p	XP_035431901.1_facilitated trehalose transporter Tret1-like [Spodoptera frugiperda]	IPR036259_MFS transporter superfamily; IPR005828_Major facilitator, sugar transporter-like	3	C:GO:0016021; F:GO:0022857; P:GO:0055085	C:integral component of membrane; F:transmembrane transporter activity; P:transmembrane transport	.	.	.	.
Spodoptera_mature_172	XM_035580154.1	0	-1	1	24	738	761	AGAUAUGUUUGAUAUUCUUGGUUG	:::::::::::::::::::	CCCUGAAGAAUAUCAAACAUAUCU	Cleavage	PREDICTED: Spodoptera frugiperda allantoinase-like (LOC118266677), mRNA	1	bmo-miR-190-5p	XP_035436047.1_allantoinase-like [Spodoptera frugiperda]	IPR011059_Metal-dependent hydrolase, composite domain superfamily; IPR006680_Amidohydrolase-related; IPR032466_Metal-dependent hydrolase; IPR017593_Allantoinase	5	P:GO:0000256; F:GO:0004038; P:GO:0006144; F:GO:0008270; F:GO:0050897	P:allantoin catabolic process; F:allantoinase activity; P:purine nucleobase metabolic process; F:zinc ion binding; F:cobalt ion binding	K01466	allB; allantoinase [EC:3.5.2.5]	1	A 9100 Metabolism; B 09104 Nucleotide metabolism; C 00230 Purine metabolism [PATH:ko00230]
